# Supplementary material for: Development and Validation of a 15-gene Expression Signature with Superior Prognostic Ability in Stage II Colorectal Cancer
Source: Cancer Res Commun. 2023 Aug 30;3(8):1689–700. doi: 10.1158/2767-9764.CRC-22-0489 (PMC10467603; doi:10.1158/2767-9764.CRC-22-0489)
Supplement: Supplementary Table S1 — shows a list of 394 genes that were significantly associated with survival in CRC patient cohorts. [file crc-22-0489-s01.xlsx]

## Sheet: favorable genes HR<1
Table S1: list of 394 genes that were significanlty associated with RFS in publicly available cohorts
gene	Pooled HR	Pooled HR 95% CI lower	Pooled HR 95% CI upper	Pooled LR p-value	TCGA HR	TCGA 95%CI low	TCGA 95%CI high	TCGA p-value	GSE39582 HR	GSE39582 95%CI low	GSE39582 95%CI high	GSE39582 p-value	GSE14333 HR	GSE14333 95%CI low	GSE14333 95%CI high	GSE14333 p-value	GSE33133 HR	GSE33133 95%CI low	GSE33133 95%CI high	GSE33133 p-value	GSE17538 HR	GSE17538 95%CI low	GSE17538 95%CI high	GSE17538 p-value	GSE37892 HR	GSE37892 95%CI low	GSE37892 95%CI high	GSE37892 p-value
ACTR3B	0.29146	0.170853	0.497265	1.45714e-06	0.518941	0.203211	1.32538	0.162781	0.321958	0.145794	0.710732	0.00307904	3.05064e-09	#VALUE!	#DIV/0!	0.0125008	0.176647	0.0584795	0.533618	0.000543922	0.150105	0.0374953	0.600962	0.00194702	0.150852	0.0359971	0.632111	0.00280728
AGGF1	0.384763	0.251889	0.587544	4.3964e-06	0.549149	0.294724	1.02302	0.0553207	0.432339	0.254388	0.734754	0.00140278	0.329598	0.103327	1.05141	0.0485733	0.351741	0.126454	0.978474	0.0358194	5.71102	0.698812	46.6418	0.0664735	2.47219e-09	#VALUE!	#DIV/0!	0.0250363
AGL	0.423549	0.280662	0.639386	2.48229e-05	0.379939	0.167954	0.859845	0.0157501	0.417537	0.215843	0.807754	0.00736784	0.316656	0.10553	0.949668	0.0309758	0.128403	0.0296472	0.556174	0.00109703	3.62056e-09	#VALUE!	#DIV/0!	0.117422	0.297177	0.0707214	1.24875	0.0785405
AGTPBP1	0.552486	0.40016	0.763359	0.000260072	0.498504	0.266596	0.931966	0.0262082	0.480769	0.279799	0.826446	0.00667591	0.173732	0.0227118	1.3289	0.0562765	0.349773	0.13282	0.92081	0.0269961	0.094518	0.0116171	0.76864	0.00590021	0.130446	0.0160359	1.06101	0.0244462
ALG6	0.450248	0.271592	0.746269	0.00148459	0.475964	0.253678	0.892857	0.0179434	0.503018	0.288934	0.875657	0.0130343	0.180995	0.0405022	0.809061	0.0118024	0.354233	0.134463	0.932836	0.0292206	2.59673e+08	#VALUE!	#DIV/0!	0.150544	2.78164e-09	#VALUE!	#DIV/0!	0.0402899
ANKMY2	0.373972	0.183385	0.762777	0.00485023	0.473037	0.236183	0.94697	0.0306312	0.463177	0.23359	0.918274	0.0239722	3.07503e+08	#VALUE!	#DIV/0!	0.0256489	3.95883e-09	#VALUE!	#DIV/0!	0.0325278	2.63852e-09	#VALUE!	#DIV/0!	0.0321988	0.246731	0.0615764	0.98912	0.0323751
ANKRD17	0.473485	0.313676	0.714286	0.000268483	0.302297	0.118231	0.772798	0.00809731	0.312598	0.141503	0.690608	0.00235608	3.85505	1.18315	12.5565	0.0159136	0.374111	0.151883	0.921659	0.0269756	0.17307	0.0411184	0.728332	0.00688367	0.244021	0.0604961	0.984252	0.0318014
ATG4C	0.537346	0.377644	0.764526	0.000449132	0.34638	0.185254	0.647668	0.000514869	0.434216	0.252653	0.746826	0.00188321	0.317965	0.0978474	1.03348	0.0453298	0.372162	0.149611	0.925926	0.0269044	8.78735e+07	#VALUE!	#DIV/0!	0.21917	2.76932e-09	#VALUE!	#DIV/0!	0.0399112
ATOH1	0.427716	0.231374	0.790514	0.00522746	0.650618	0.324149	1.30582	0.222992	0.339559	0.122775	0.938967	0.0287619	0.114194	0.0149165	0.874126	0.0117102	0.274499	0.0799361	0.942507	0.0283333	0.20938	0.050025	0.876424	0.0180262	0.119389	0.0146778	0.970874	0.0172318
BEND7	0.380228	0.24888	0.58072	3.35572e-06	0.561482	0.271665	1.16009	0.114315	0.348554	0.170736	0.711744	0.00243932	0.326904	0.102449	1.04351	0.0461447	0.188786	0.0739098	0.482393	0.000104529	3.04785e-09	#VALUE!	#DIV/0!	0.0590913	0.24079	0.0295946	1.95886	0.148089
BRWD1	0.132837	0.0491884	0.358809	2.67911e-06	0.229358	0.069735	0.754717	0.00856419	0.0859845	0.0119019	0.621891	0.00199019	0.186916	0.0242718	1.43906	0.0710636	0.239981	0.0864304	0.666667	0.00285631	3.17158e-09	#VALUE!	#DIV/0!	0.0683984	1.68435e-09	#VALUE!	#DIV/0!	0.00472563
C9orf40	0.471476	0.337838	0.657895	5.92076e-06	0.250627	0.112803	0.557103	0.000279552	0.485437	0.287191	0.820345	0.00577784	0.400962	0.134066	1.19904	0.0903312	0.253485	0.102701	0.625782	0.00138232	312500000	#VALUE!	#DIV/0!	0.0742914	2.78319e-09	#VALUE!	#DIV/0!	0.0407413
C9orf41	0.411184	0.285633	0.591716	7.90071e-07	0.421941	0.222321	0.800641	0.00659552	0.34153	0.183453	0.635728	0.000381137	0.254582	0.0783699	0.82713	0.0146635	0.370645	0.14861	0.924214	0.0272261	2.21582e-09	#VALUE!	#DIV/0!	0.0155184	0.238265	0.0478011	1.18807	0.0570842
CAPN7	0.603865	0.43573	0.83682	0.00217204	0.412371	0.200723	0.847458	0.0127947	0.214179	0.0522193	0.878735	0.0182451	0.263644	0.0822368	0.845309	0.0159039	0.328299	0.117966	0.914077	0.0253485	0.229516	0.0461681	1.14077	0.0496008	3.56506e+08	#VALUE!	#DIV/0!	0.0436412
CCDC121	0.435161	0.265816	0.712758	0.000664981	0.48852	0.260417	0.915751	0.0226763	0.200642	0.0488998	0.823045	0.0131009	0.212089	0.0473261	0.95057	0.0252385	0.366703	0.148965	0.902527	0.0227296	4.40529	0.886525	21.8866	0.0475758	0.26295	0.0626959	1.10278	0.0495076
CCDC126	0.690131	0.454545	1.04712	0.0794078	0.297796	0.129299	0.685871	0.0025172	0.25227	0.0615006	1.0352	0.0386819	0.243843	0.0797448	0.745712	0.0070335	4.44247	1.66945	11.8217	0.00126625	2.27842e-09	#VALUE!	#DIV/0!	0.0175775	0.169005	0.0340716	0.838223	0.0134093
CCDC96	0.479846	0.31407	0.733138	0.00051337	5.01505	1.20773	20.8333	0.0136459	0.422654	0.218436	0.817661	0.00834561	0.288184	0.08	1.03864	0.0429356	0.290867	0.116659	0.725163	0.0050681	0.14979	0.0184128	1.21862	0.0400788	0.122639	0.015083	0.997009	0.0191697
CENPE	0.39984	0.203707	0.784929	0.00578411	0.484966	0.246609	0.953289	0.0326207	0.491159	0.271665	0.888099	0.0160395	1.92827	0.592417	6.27746	0.266678	0.389408	0.15625	0.970874	0.0353563	2.53165e-09	#VALUE!	#DIV/0!	0.0272076	0.185667	0.0439174	0.784929	0.0103519
CEP192	0.415455	0.287274	0.600962	1.48124e-06	0.42517	0.178221	1.0144	0.0469843	0.338868	0.181951	0.631313	0.000352358	0.234907	0.0728332	0.757576	0.00847688	0.180018	0.0720981	0.449438	3.51811e-05	2.6688e+08	#VALUE!	#DIV/0!	0.134518	3.39674	0.417537	27.6319	0.22404
COPG2	0.65703	0.455789	0.94697	0.0234089	1.65645	0.863558	3.17662	0.12475	0.404531	0.161394	1.01379	0.045606	0.306748	0.104373	0.901713	0.0234236	0.334896	0.111086	1.0098	0.0404638	2.31107e-09	#VALUE!	#DIV/0!	0.0185214	0.22748	0.0542594	0.953289	0.0268119
CUL2	0.512295	0.366166	0.716846	7.11734e-05	0.352858	0.188929	0.659196	0.0006422	0.425713	0.220022	0.823723	0.00891242	0.233973	0.0762777	0.71736	0.00579595	3.55999e-09	#VALUE!	#DIV/0!	0.0140473	2.79174e+08	#VALUE!	#DIV/0!	0.112848	0.352361	0.0841043	1.47601	0.135577
CYCS	0.560852	0.402739	0.78125	0.000526089	0.380518	0.201207	0.719424	0.00203174	0.486855	0.265675	0.892857	0.0175318	0.184809	0.0629723	0.542299	0.000653302	3.76506e-09	#VALUE!	#DIV/0!	0.0217932	0.12207	0.0149858	0.994036	0.0190546	3.41763e-09	#VALUE!	#DIV/0!	0.0935085
CYP51A1	0.462535	0.30248	0.706714	0.000262237	0.535906	0.254972	1.12676	0.0945865	0.507872	0.28082	0.918274	0.0221607	0.344947	0.11538	1.03146	0.046361	0.275938	0.0990099	0.769231	0.009503	0.20028	0.0403551	0.994036	0.0289445	0.152929	0.0308261	0.758725	0.0080833
DDAH1	0.503778	0.331785	0.765111	0.00103514	0.269978	0.117069	0.622665	0.000992857	0.441891	0.222965	0.875657	0.0159661	0.260756	0.0727273	0.935454	0.0260588	0.347464	0.115128	1.04844	0.0520421	2.72554e-09	#VALUE!	#DIV/0!	0.0374243	2.21043e-09	#VALUE!	#DIV/0!	0.0154164
DDX31	0.521648	0.370233	0.735294	0.000154685	0.34904	0.150263	0.81103	0.010459	0.376506	0.217628	0.651466	0.000284801	0.17671	0.0579039	0.539374	0.000673874	0.138408	0.018457	1.03778	0.0242587	3.05157e+08	#VALUE!	#DIV/0!	0.0798864	0.151035	0.035868	0.635728	0.00294013
DHX32	0.393546	0.230627	0.671592	0.000388884	0.249813	0.076746	0.813008	0.0127746	0.426439	0.235849	0.77101	0.00362087	3.32447e-09	#VALUE!	#DIV/0!	0.0269051	0.265393	0.100523	0.700771	0.00397075	8.88099	1.09135	72.2543	0.0135096	0.177085	0.0441306	0.710732	0.00586922
DHX40	0.463392	0.335345	0.640615	1.8084e-06	7.81861e+07	#VALUE!	#DIV/0!	0.0344059	0.32457	0.187723	0.561167	2.21577e-05	0.384468	0.129132	1.14482	0.0745315	0.119503	0.0159464	0.895255	0.0130924	2.292e-09	#VALUE!	#DIV/0!	0.0180405	0.294031	0.0701754	1.23198	0.0750024
EPB41L4B	0.454339	0.326797	0.631712	1.50336e-06	0.298329	0.141463	0.629327	0.000762353	0.528821	0.303951	0.919963	0.0221873	0.300842	0.104156	0.86881	0.0183217	0.254907	0.074239	0.875657	0.0184968	0.0851064	0.0171204	0.42337	0.000134202	5.21105e+08	#VALUE!	#DIV/0!	0.00858433
EPB41L5	0.597015	0.432339	0.824402	0.00154777	2.29779	1.0408	5.07357	0.03414	0.555864	0.314367	0.982318	0.0405886	3.38181e-09	#VALUE!	#DIV/0!	0.0359897	0.193648	0.0447027	0.838926	0.014097	1.90114e-09	#VALUE!	#DIV/0!	0.00802752	0.159974	0.0381243	0.671141	0.00412887
ETS2	0.582072	0.41511	0.815661	0.00148408	0.26434	0.107009	0.653168	0.00197195	0.50226	0.265182	0.951475	0.0311302	0.165426	0.0363901	0.75188	0.00854384	0.381098	0.154512	0.93985	0.0292714	0.22899	0.0461894	1.13559	0.0486663	0.410846	0.08285	2.03707	0.260584
FAM173B	0.44603	0.317763	0.626174	1.68082e-06	0.428266	0.209249	0.876424	0.0167963	0.40032	0.226296	0.708215	0.0011543	0.172117	0.0561167	0.527983	0.000516092	0.439754	0.172861	1.11882	0.0763026	3.36927e-09	#VALUE!	#DIV/0!	0.0885734	0.335458	0.0838926	1.34192	0.104806
FAM175A	0.45683	0.321854	0.648929	7.08744e-06	0.354988	0.186951	0.673854	0.00093906	0.310174	0.163639	0.587889	0.000145546	0.204666	0.0267594	1.56544	0.0898401	0.360101	0.118694	1.0923	0.0638481	3.56125e+08	#VALUE!	#DIV/0!	0.042346	2.04876e-09	#VALUE!	#DIV/0!	0.0111501
FAM35A	0.480769	0.327761	0.705716	0.000128725	0.223514	0.0537634	0.928505	0.0238888	0.372578	0.217865	0.637349	0.000172904	0.224669	0.0501505	1.00675	0.032852	0.496524	0.178827	1.37855	0.168422	0.093985	0.0189	0.467727	0.000320553	0.149925	0.01844	1.21907	0.0401031
FAM84A	0.473709	0.321647	0.697837	0.000109286	0.461467	0.232396	0.91659	0.0235408	0.49334	0.28547	0.852515	0.0097777	0.241488	0.0807754	0.721501	0.00588834	0.179986	0.0414594	0.78125	0.0100529	0.30175	0.0754717	1.207	0.0723376	0.157356	0.0193536	1.27926	0.0469755
FHDC1	0.545256	0.38373	0.775194	0.000597685	0.537924	0.271665	1.06474	0.0705972	0.5	0.258465	0.967118	0.035914	0.222866	0.0615385	0.807103	0.0125362	0.290951	0.096432	0.877193	0.0201365	1.41583e-09	#VALUE!	#DIV/0!	0.00228532	0.220848	0.0443066	1.10096	0.0432329
FNBP1L	0.584112	0.402576	0.847458	0.00417717	0.423191	0.20903	0.856898	0.0139764	0.391083	0.177085	0.863558	0.015745	0.22805	0.0701262	0.74129	0.00752524	0.297089	0.11288	0.781861	0.00889121	3.10655e+08	#VALUE!	#DIV/0!	0.0733825	0.183016	0.043573	0.76864	0.00914288
FPGT	0.517598	0.368053	0.727802	0.000116623	0.28082	0.145518	0.542005	5.28851e-05	0.539665	0.316756	0.919963	0.0213082	0.233645	0.0647668	0.84246	0.0156571	0.403551	0.145243	1.12095	0.0707544	0.163559	0.0200924	1.3312	0.0533482	3.67782e-09	#VALUE!	#DIV/0!	0.124103
FRS2	0.519481	0.375657	0.718391	5.6386e-05	0.424628	0.22779	0.791139	0.00545636	0.503018	0.297796	0.85034	0.00895449	0.17322	0.0385951	0.777605	0.00966356	0.265534	0.0612745	1.15048	0.0571346	2.89268e-09	#VALUE!	#DIV/0!	0.0473929	0.258465	0.0616143	1.08413	0.0463335
FSD1L	0.325415	0.152323	0.694927	0.0022571	0.45208	0.229779	0.888889	0.0183241	0.247097	0.0602047	1.01379	0.0353968	2.89352	0.803213	10.4188	0.0894294	0.258665	0.103724	0.645161	0.00183101	2.55754e-09	#VALUE!	#DIV/0!	0.0289359	0.254259	0.0607165	1.06462	0.0430076
GABPB1	0.561167	0.392311	0.801925	0.00131053	0.370096	0.189573	0.722543	0.00242459	0.516262	0.28547	0.933707	0.0259155	2.58331e+08	#VALUE!	#DIV/0!	0.0698313	0.233481	0.0827815	0.658762	0.00279102	1.49254e-09	#VALUE!	#DIV/0!	0.00291888	2.77778e-09	#VALUE!	#DIV/0!	0.0406663
GALNT3	0.405186	0.272554	0.60241	3.86302e-06	0.378215	0.170416	0.839631	0.0129899	0.326904	0.175562	0.608643	0.000213366	0.227169	0.0633714	0.814332	0.0126849	0.34662	0.114718	1.04723	0.0472291	0.101978	0.0242895	0.428266	0.000126614	3.14663e-09	#VALUE!	#DIV/0!	0.0668258
GEN1	0.445434	0.316756	0.626566	1.78708e-06	0.533333	0.277701	1.02428	0.0550863	0.349528	0.190767	0.640205	0.000364142	0.253293	0.0788644	0.81367	0.0131077	0.140548	0.0561798	0.351617	1.16645e-06	2.69978e+08	#VALUE!	#DIV/0!	0.129561	0.258598	0.0521648	1.28238	0.0743465
GGT6	0.541712	0.388954	0.754148	0.000229171	0.385208	0.204708	0.724638	0.00216446	0.59453	0.351865	1.00402	0.0495862	0.20016	0.0615006	0.651466	0.00302144	0.298507	0.117412	0.758725	0.00679376	1.47232e-09	#VALUE!	#DIV/0!	0.00265749	3.81679e+08	#VALUE!	#DIV/0!	0.0314628
GLMN	0.497018	0.352983	0.70028	4.4714e-05	0.440529	0.231857	0.83682	0.0100545	0.538213	0.297442	0.974659	0.037398	0.41806	0.136537	1.27959	0.115442	0.241255	0.0976562	0.595948	0.000855388	2.74348e+08	#VALUE!	#DIV/0!	0.120135	0.105865	0.02457	0.456204	0.000247945
GPR125	0.509684	0.36036	0.720461	0.000102155	0.484262	0.243368	0.963391	0.0349744	0.414938	0.209205	0.823045	0.00933009	0.316056	0.10523	0.948767	0.0302469	0.253743	0.102775	0.626566	0.00131658	2.57732e-09	#VALUE!	#DIV/0!	0.0297335	8.86525e+07	#VALUE!	#DIV/0!	0.204066
GPR160	0.617284	0.445434	0.855432	0.00341714	0.333667	0.174917	0.636537	0.000487306	0.488281	0.287522	0.829187	0.00684693	0.182916	0.0561167	0.595948	0.00156882	1.1236e-08	#VALUE!	#DIV/0!	0.0469093	0.147863	0.0367918	0.594177	0.00182065	3.55114	0.882613	14.2918	0.0569478
GRPEL2	0.468604	0.321854	0.682594	5.14908e-05	0.379651	0.184945	0.779423	0.00611772	0.256739	0.0928505	0.710227	0.00466148	0.274048	0.0760456	0.988142	0.0345882	0.47259	0.185736	1.20221	0.110756	0.384911	0.0919118	1.61238	0.175035	0.207039	0.0514668	0.832639	0.0143128
GTF2H2	0.448029	0.315259	0.636537	4.15228e-06	1.22549e-08	#VALUE!	#DIV/0!	0.0165814	0.362319	0.20024	0.655308	0.000453125	0.223015	0.0768049	0.647249	0.00260144	0.303951	0.0404858	2.28102	0.219869	6.16523	0.757002	50.1756	0.0520759	0.144134	0.0341997	0.607533	0.00217063
GTF3C4	0.442674	0.310463	0.631313	3.78529e-06	0.468604	0.251004	0.874891	0.0148316	0.317662	0.170736	0.591017	0.000133089	2.68889e+08	#VALUE!	#DIV/0!	0.0471516	0.129333	0.0172473	0.969932	0.0185168	0.159795	0.0375094	0.680735	0.00455443	0.273448	0.0335909	2.22668	0.194252
HEATR3	0.594177	0.427899	0.825083	0.0016642	0.431779	0.202963	0.918274	0.025047	0.558659	0.318674	0.979432	0.0392913	0.265957	0.0931966	0.758725	0.00787226	0.289687	0.109902	0.763359	0.00797977	3.30142	0.819672	13.2943	0.0752085	0.15758	0.0393856	0.630517	0.00271075
IBTK	0.571755	0.411862	0.793651	0.000708964	0.361925	0.182183	0.719424	0.00266635	0.524934	0.305064	0.903342	0.017681	0.270636	0.0821018	0.892061	0.022632	0.276319	0.0986193	0.773994	0.00832207	2.15703e-09	#VALUE!	#DIV/0!	0.0139074	0.190585	0.0234192	1.55111	0.0832239
KIAA1598	0.424989	0.300571	0.600962	6.16093e-07	0.520562	0.251446	1.07793	0.073681	0.366569	0.208855	0.643501	0.000269109	0.218771	0.0715308	0.668896	0.00341155	0.312793	0.112473	0.870322	0.0180566	2.95683e+08	#VALUE!	#DIV/0!	0.0887321	0.151653	0.0305623	0.752445	0.00773244
KIAA1958	0.36846	0.251193	0.540541	1.03183e-07	1.60436	0.783699	3.28299	0.191577	0.335796	0.173641	0.649773	0.000664618	0.310849	0.0848896	1.13843	0.0626664	0.141543	0.0326691	0.613497	0.00233812	3.427e-09	#VALUE!	#DIV/0!	0.0939868	0.0938967	0.0188822	0.467071	0.000319225
LCN2	0.644745	0.459982	0.903342	0.0101716	0.448632	0.237756	0.84674	0.0111199	0.457457	0.23084	0.906618	0.0212737	0.211015	0.069735	0.638162	0.00270579	0.332116	0.110132	1.0017	0.0411271	2.76243e-09	#VALUE!	#DIV/0!	0.0398559	0.438789	0.10433	1.84536	0.247815
LIG3	0.490918	0.35524	0.677966	1.04987e-05	2.49563	1.31027	4.75285	0.00400192	0.373274	0.220702	0.631313	0.000132587	0.263992	0.0877193	0.794281	0.0110233	0.261301	0.0938086	0.727802	0.00580744	2.68673e-09	#VALUE!	#DIV/0!	0.0356549	0.19425	0.0463822	0.81367	0.0123829
LIMD1	0.412371	0.275862	0.616523	8.07902e-06	0.412371	0.212089	0.801925	0.00703442	0.417188	0.189	0.921659	0.0255616	0.0874891	0.0292056	0.261986	4.62265e-08	0.20517	0.077821	0.540833	0.000432488	0.145751	0.0345901	0.613874	0.00233319	5.25486	0.646412	42.735	0.0826295
LLGL2	0.565931	0.353357	0.906618	0.0163795	0.354862	0.126231	0.998004	0.040082	0.484966	0.256082	0.918274	0.0232252	0.349773	0.121095	1.01041	0.0420767	0.10653	0.0142126	0.798722	0.00773955	0.259336	0.0619195	1.08625	0.046639	3.32116e-09	#VALUE!	#DIV/0!	0.0835181
LNX2	0.459137	0.310366	0.679348	6.46453e-05	0.40568	0.192086	0.856898	0.0144802	0.437063	0.234962	0.81367	0.00733233	0.317561	0.0977517	1.03178	0.043171	0.307787	0.12364	0.766284	0.00769146	0.112829	0.0138543	0.919118	0.0137377	0.396668	0.094518	1.66445	0.190639
LPIN2	0.575374	0.362319	0.913242	0.0175991	1.67645	0.882613	3.18269	0.110641	0.504286	0.26617	0.95511	0.0320173	0.301659	0.0928505	0.980392	0.0337076	0.404694	0.162575	1.00715	0.0435159	2.04541e-09	#VALUE!	#DIV/0!	0.0112531	2.43368e-09	#VALUE!	#DIV/0!	0.0234804
LYRM7	0.474834	0.332005	0.678887	2.99632e-05	0.473934	0.251383	0.893655	0.018324	0.363901	0.215332	0.615006	8.20006e-05	2.42954e-09	#VALUE!	#DIV/0!	0.00281986	0.376932	0.152277	0.932836	0.0278123	2.91715e-09	#VALUE!	#DIV/0!	0.0500528	0.374532	0.0894454	1.56789	0.161828
LYSMD3	0.484966	0.344947	0.682128	2.10729e-05	0.440335	0.231965	0.83612	0.00992954	0.474608	0.277008	0.813008	0.00546423	0.259134	0.0721501	0.930233	0.0259204	0.118751	0.0158328	0.890472	0.0128923	1.89286e-09	#VALUE!	#DIV/0!	0.00802617	0.326904	0.078064	1.36855	0.107081
MAP7	0.549451	0.391389	0.771605	0.000447527	0.416493	0.190694	0.909091	0.0242821	0.492854	0.285144	0.851789	0.00974663	0.222568	0.0695894	0.712251	0.00549305	0.284091	0.113934	0.708215	0.00391038	0.1287	0.0158203	1.04712	0.0232533	3.50018	0.815661	15.015	0.0726166
MARVELD2	0.518941	0.374672	0.718391	5.7803e-05	0.492854	0.246184	0.987167	0.0414426	0.210172	0.0759878	0.581058	0.000893293	0.249377	0.087108	0.714286	0.00542669	2.04082	0.774593	5.37634	0.148219	2.56016e-09	#VALUE!	#DIV/0!	0.028552	0.139198	0.0329056	0.588928	0.00176749
MFSD8	0.417537	0.291206	0.598444	9.24904e-07	0.373413	0.190114	0.733138	0.00293426	0.38835	0.208725	0.722543	0.00191549	2.75406	0.611995	12.3993	0.169429	0.113289	0.0261097	0.491642	0.000458598	0.236742	0.0291121	1.92493	0.142397	0.171733	0.0428082	0.688705	0.00484957
MGAT4B	0.547945	0.380084	0.789889	0.00106824	0.38625	0.187196	0.796813	0.00754645	0.739645	0.428082	1.27861	0.279615	0.234962	0.0779423	0.708215	0.00525496	0.218627	0.0874891	0.54615	0.000368917	2.23764e-09	#VALUE!	#DIV/0!	0.016744	0.201776	0.0405351	1.00442	0.0303497
MINPP1	0.54615	0.395101	0.754717	0.000199045	0.371747	0.176616	0.782473	0.00669322	0.432526	0.241779	0.773994	0.00365114	0.303674	0.101163	0.911577	0.0249498	0.307031	0.122971	0.766871	0.00760354	0.266383	0.0636132	1.11532	0.0517638	0.231696	0.0552792	0.970874	0.0291518
MIOS	0.394789	0.24108	0.646412	0.000128267	0.333778	0.118399	0.940734	0.0293756	0.60024	0.352361	1.0226	0.0574962	3.29815e-09	#VALUE!	#DIV/0!	0.0215143	0.411862	0.167084	1.01513	0.0469762	0.103702	0.024728	0.434972	0.00014509	0.157456	0.0375657	0.660066	0.00370598
MRPL22	0.272183	0.120207	0.616143	0.000817217	0.383877	0.169492	0.869565	0.017193	0.507357	0.30012	0.857633	0.00962086	0.386698	0.127943	1.16877	0.0815642	4.07332e-09	#VALUE!	#DIV/0!	0.0427376	0.226912	0.0566251	0.909091	0.022035	0.260552	0.0618429	1.09757	0.0485622
MTF1	0.561798	0.405515	0.77821	0.000441815	0.519751	0.27933	0.966184	0.0353897	0.576701	0.340368	0.976562	0.0384413	0.158278	0.020555	1.21877	0.0420587	0.396983	0.159464	0.988142	0.0397463	0.234742	0.0473709	1.16333	0.0531273	0.136314	0.0167673	1.10828	0.0287004
MYLIP	0.544959	0.34002	0.873362	0.0103956	0.400641	0.195198	0.822368	0.00995828	0.149477	0.0206825	1.08026	0.0290042	0.322997	0.105563	0.988142	0.036639	0.306373	0.101543	0.924214	0.0258343	1.54392e-09	#VALUE!	#DIV/0!	0.00324185	3.34784e-09	#VALUE!	#DIV/0!	0.0868154
NACAP1	0.527983	0.378072	0.737463	0.000139777	0.480077	0.247158	0.932836	0.026917	0.379219	0.195656	0.734754	0.00285994	0.266383	0.0816327	0.869565	0.019205	0.352113	0.141343	0.877193	0.0199147	3.55745e-09	#VALUE!	#DIV/0!	0.109325	0.189072	0.0377929	0.946074	0.0233482
NAT9	0.690608	0.482859	0.987167	0.0412877	2.886	1.38408	6.01685	0.0030855	0.496524	0.29036	0.848896	0.00916056	0.215517	0.0673401	0.690131	0.00447505	4.07332e-09	#VALUE!	#DIV/0!	0.0424378	2.6441e-09	#VALUE!	#DIV/0!	0.0327593	0.173883	0.0429369	0.704225	0.00569661
NHLRC2	0.514139	0.371885	0.711238	4.18753e-05	0.335345	0.158983	0.707214	0.00258765	0.405022	0.224014	0.732064	0.00198239	0.224316	0.0688231	0.731529	0.00721792	0.184298	0.0611247	0.555864	0.000781281	2.58198e+08	#VALUE!	#DIV/0!	0.153832	2.70929e-09	#VALUE!	#DIV/0!	0.0362494
NIPAL1	0.464684	0.336134	0.642674	2.04083e-06	0.454545	0.244081	0.84674	0.010822	0.459559	0.271739	0.777605	0.0029858	0.217202	0.0750188	0.628931	0.00200449	0.38506	0.155982	0.95057	0.0320011	2.04541e-09	#VALUE!	#DIV/0!	0.0110297	0.305344	0.0375516	2.48324	0.239788
NOC3L	0.492368	0.336814	0.719942	0.000188901	1.24409e-08	#VALUE!	#DIV/0!	0.0312482	0.411353	0.217155	0.778816	0.00476711	0.210615	0.0694927	0.63857	0.00263549	0.324359	0.116212	0.905797	0.0243936	0.265111	0.0325839	2.15657	0.182117	0.106963	0.0254972	0.448833	0.000194946
OCLN	0.411862	0.297442	0.570451	3.48073e-08	0.508647	0.269251	0.961538	0.0341429	0.267666	0.158278	0.452694	1.35288e-07	0.291971	0.0971817	0.877193	0.020196	0.101812	0.0135906	0.762777	0.00610453	3.01114e+08	#VALUE!	#DIV/0!	0.0833467	0.08285	0.0204708	0.335121	8.80265e-06
PAICS	0.482859	0.348432	0.668896	7.65844e-06	0.412031	0.215008	0.789889	0.00587723	0.469704	0.276625	0.798085	0.00415924	3.0553	1.01999	9.14913	0.0361093	0.181389	0.0686813	0.478927	0.000117932	3.31345e-09	#VALUE!	#DIV/0!	0.0821375	0.207383	0.0494071	0.870322	0.0174859
PCK2	0.485909	0.32175	0.734214	0.000458964	0.383436	0.173943	0.845309	0.0136729	0.684932	0.368189	1.27372	0.228628	0.244858	0.0840336	0.713776	0.00540093	0.213402	0.0765697	0.59453	0.00116142	0.171321	0.0408998	0.717875	0.00618969	2.18198e-09	#VALUE!	#DIV/0!	0.0144859
PDP2	0.528541	0.371471	0.75188	0.000311968	0.617284	0.241196	1.58003	0.30978	0.492611	0.281057	0.863558	0.0114869	0.209074	0.046729	0.935454	0.0238446	0.248509	0.0573723	1.07643	0.0441142	2.32883e-09	#VALUE!	#DIV/0!	0.0192709	0.202061	0.0407332	1.00251	0.0299314
PEX1	0.578369	0.417885	0.800641	0.00081941	0.430293	0.194175	0.953289	0.0323678	0.58072	0.342466	0.984252	0.0406717	0.25413	0.0704722	0.91659	0.0237798	0.25025	0.0981354	0.638162	0.00185785	0.102051	0.0125392	0.830565	0.0086687	1.18624e-08	#VALUE!	#DIV/0!	0.247283
PI4K2B	0.639386	0.461894	0.88574	0.00658723	0.355619	0.185014	0.683527	0.00125009	0.481	0.258598	0.894454	0.0178456	0.300391	0.0933707	0.966184	0.0328024	0.224417	0.08	0.629327	0.00204714	0.122011	0.0245881	0.605327	0.00212911	0.282885	0.0707214	1.13173	0.056684
PLA2G12A	0.402576	0.273299	0.59312	1.88804e-06	0.275103	0.121389	0.623441	0.000947671	0.476644	0.280505	0.809717	0.00502363	0.317965	0.0985222	1.02638	0.0429167	0.316156	0.104734	0.954198	0.030603	1.40805e-09	#VALUE!	#DIV/0!	0.00212672	2.50752e+08	#VALUE!	#DIV/0!	0.171186
POLR2B	0.454133	0.326052	0.632511	1.64137e-06	0.344116	0.177085	0.668449	0.000981088	0.373832	0.214869	0.650618	0.000284015	0.32175	0.08726	1.18652	0.0730449	2.39808	0.794913	7.23066	0.111273	2.97885e+08	#VALUE!	#DIV/0!	0.0867273	0.109745	0.025974	0.463822	0.000280211
PPARA	0.444444	0.310752	0.635324	4.91471e-06	0.320307	0.160643	0.63857	0.000690808	0.503271	0.253807	0.998004	0.0458542	0.180505	0.0401445	0.811688	0.0122899	0.154059	0.0616523	0.38506	4.79794e-06	3.1837e-09	#VALUE!	#DIV/0!	0.0696099	3.77786	0.464684	30.7125	0.181345
PPP1CC	0.371885	0.250125	0.552792	3.58946e-07	0.378358	0.184094	0.777605	0.00598268	0.33557	0.182949	0.615385	0.000216069	0.199164	0.0657462	0.6035	0.00164529	0.397614	0.161421	0.979432	0.0384502	3.74672e-09	#VALUE!	#DIV/0!	0.134518	4.11692e-09	#VALUE!	#DIV/0!	0.195355
PPP1R8	0.30931	0.17135	0.558347	3.7649e-05	0.49505	0.246305	0.995025	0.0440381	0.102062	0.0141183	0.737463	0.00532145	3.44947e-09	#VALUE!	#DIV/0!	0.0339067	0.331455	0.132661	0.827815	0.0130711	3.27654e-09	#VALUE!	#DIV/0!	0.0798864	2.45459e-09	#VALUE!	#DIV/0!	0.0238353
PRELID2	0.557414	0.401768	0.773395	0.000389566	0.34662	0.171116	0.702247	0.00206888	0.474158	0.262329	0.856898	0.011551	0.296736	0.102785	0.856898	0.0176833	0.324149	0.107296	0.979432	0.0354797	0.097371	0.0119646	0.792393	0.00691429	3.41064e-09	#VALUE!	#DIV/0!	0.0920186
PRPF38A	0.548246	0.394322	0.761615	0.000278314	0.303122	0.142146	0.646412	0.00105808	0.545852	0.319081	0.933707	0.0246123	0.209996	0.0727273	0.606428	0.00146105	0.477555	0.181225	1.25897	0.126653	0.258732	0.0618047	1.08354	0.0461731	0.118652	0.01459	0.965251	0.016761
PRPF4B	0.626174	0.453515	0.864304	0.00407455	0.513611	0.263019	1.00331	0.0470365	0.496771	0.26178	0.942507	0.0289724	0.317561	0.0977517	1.03199	0.0450165	0.269397	0.0969932	0.748503	0.00678391	0.252717	0.0509684	1.25298	0.0688418	0.215471	0.0434405	1.06872	0.0386672
PRPS2	0.419639	0.283607	0.620732	7.32353e-06	0.43122	0.198334	0.937207	0.0287787	0.491159	0.27137	0.888889	0.0163343	0.335008	0.0908265	1.23609	0.0848819	0.39032	0.148258	1.02785	0.0479292	0.160979	0.0382555	0.677507	0.00438437	3.28623	0.784929	13.7552	0.0842694
PSMD5	0.601685	0.417188	0.867303	0.0059465	0.299312	0.125439	0.714286	0.00392008	0.482625	0.243191	0.957854	0.033291	5.65611	1.25945	25.4065	0.0107932	0.302389	0.118807	0.769231	0.00748706	2.30947e-09	#VALUE!	#DIV/0!	0.0188649	0.0968992	0.011919	0.788022	0.00670042
PSME2	0.512821	0.339789	0.773994	0.00119508	1.91865	0.933707	3.94322	0.0711702	0.481464	0.242836	0.95511	0.0321207	0.161577	0.0527426	0.49505	0.000359934	0.171086	0.0648508	0.451467	4.9497e-05	0.167112	0.0397931	0.701754	0.00541381	0.19857	0.0473709	0.832639	0.0139478
PTPN3	0.462107	0.326904	0.653168	7.51285e-06	0.627353	0.316056	1.24549	0.178876	0.446828	0.252781	0.789889	0.00447457	0.301023	0.0926784	0.977517	0.0341165	0.23245	0.0943396	0.572738	0.000537576	0.236798	0.0564972	0.992063	0.031998	0.351741	0.0838926	1.47449	0.135064
RAB3IP	0.504541	0.337724	0.754148	0.000664739	0.276855	0.0841043	0.911577	0.0246012	0.349406	0.201816	0.604595	8.67115e-05	0.31746	0.109481	0.919963	0.0254011	0.244738	0.0959693	0.62422	0.00135967	2.86862e+08	#VALUE!	#DIV/0!	0.103219	0.228624	0.0459559	1.13727	0.0488264
RAD50	0.496278	0.349406	0.704722	6.41665e-05	1.9558	0.819672	4.66636	0.123508	0.426803	0.243368	0.748503	0.00220323	0.224669	0.0688231	0.733138	0.00705231	0.298151	0.0988142	0.899281	0.0225578	2.14225e-09	#VALUE!	#DIV/0!	0.0137996	0.165536	0.0410509	0.667557	0.00404551
RALGAPA2	0.609385	0.441306	0.841751	0.00239691	0.387147	0.169062	0.886525	0.0198199	0.502765	0.270051	0.935454	0.0273357	0.102533	0.0129803	0.809717	0.00950884	0.317158	0.127535	0.788644	0.00894774	0.163239	0.0328515	0.81103	0.0114815	2.44379	0.492854	12.1153	0.25822
RAVER2	0.542594	0.392927	0.749064	0.000160126	0.272331	0.102669	0.722543	0.00564817	0.373274	0.196734	0.708215	0.0016956	0.236128	0.0826446	0.674764	0.00332048	0.22041	0.0730994	0.664894	0.00313086	2.55297e-09	#VALUE!	#DIV/0!	0.0286601	3.89408e+08	#VALUE!	#DIV/0!	0.0290948
RBM27	0.48852	0.352983	0.676133	1.00837e-05	0.531067	0.269542	1.04613	0.0629825	0.41841	0.247463	0.707714	0.000785356	0.144259	0.0490196	0.424628	6.00827e-05	3.08452e-09	#VALUE!	#DIV/0!	0.00410177	3.07692e+08	#VALUE!	#DIV/0!	0.0764336	1.80603e-09	#VALUE!	#DIV/0!	0.00682631
RINT1	0.486618	0.34662	0.68306	2.09568e-05	0.488281	0.254259	0.937207	0.0278527	0.419111	0.234632	0.748503	0.00244895	0.301023	0.0931099	0.972763	0.0333318	0.36483	0.138504	0.961538	0.0335057	3.28839e-09	#VALUE!	#DIV/0!	0.0792587	0.227583	0.0541419	0.956938	0.0272432
RMI1	0.47259	0.340136	0.65703	4.90123e-06	0.265252	0.139548	0.504032	1.39362e-05	0.331236	0.183217	0.598802	0.000118197	0.374672	0.104156	1.34735	0.117732	0.108992	0.0145412	0.816993	0.0086566	5.84112	0.716846	47.5737	0.0615538	0.175254	0.043802	0.701262	0.00535794
RNF157	0.506586	0.321958	0.797448	0.0027202	1.10144e-08	#VALUE!	#DIV/0!	0.0142751	0.443066	0.223364	0.879507	0.0170118	0.224366	0.0774593	0.650195	0.00268487	0.165948	0.0549451	0.501253	0.000295972	0.143431	0.0289017	0.711744	0.00571006	3.65898e-09	#VALUE!	#DIV/0!	0.122016
RNPC3	0.574383	0.399361	0.825764	0.00242004	0.325839	0.157679	0.673401	0.00146411	0.571755	0.307125	1.06474	0.0743046	0.3427	0.113817	1.03157	0.0464089	0.319081	0.125078	0.81367	0.0116999	0.152975	0.0188041	1.24456	0.0429848	0.129735	0.0159566	1.05463	0.0238511
RPL28	0.302572	0.167616	0.54615	2.57215e-05	2.05339	0.861326	4.89476	0.0971651	0.371058	0.191865	0.71736	0.0021251	0.206143	0.0643915	0.660066	0.00333124	0.378931	0.153468	0.935454	0.0278523	0.200844	0.0404694	0.997009	0.0292365	2.26552e-09	#VALUE!	#DIV/0!	0.0172177
RPS15	0.422833	0.288184	0.620347	5.66171e-06	0.579039	0.310174	1.0805	0.0822002	0.21427	0.0774593	0.592768	0.0010752	0.377786	0.11966	1.19275	0.0873147	0.322477	0.0938967	1.10779	0.0574164	2.69978e+08	#VALUE!	#DIV/0!	0.129561	0.162549	0.019992	1.3217	0.0521142
RPS6	0.350018	0.205212	0.597015	5.53124e-05	0.44484	0.230256	0.859845	0.0133438	0.405186	0.217817	0.75358	0.00318776	0.243962	0.0318878	1.86602	0.140457	0.349284	0.131944	0.924214	0.026546	0.238834	0.0565291	1.00918	0.0344723	2.28676e-09	#VALUE!	#DIV/0!	0.0182507
SCAI	0.484027	0.328623	0.713267	0.000175055	0.394166	0.199243	0.779423	0.00582024	0.438404	0.226603	0.848176	0.0121069	0.152068	0.0198768	1.1636	0.0363344	0.250815	0.101389	0.620732	0.00110721	3.78358e+08	#VALUE!	#DIV/0!	0.0330629	0.211149	0.0426076	1.04657	0.0355874
SEC24B	0.454545	0.291375	0.70922	0.000363371	0.150512	0.0206612	1.09649	0.0307283	0.507872	0.297	0.86881	0.0115579	0.266596	0.0820345	0.866551	0.0177236	0.188218	0.0738552	0.479616	9.69344e-05	0.282167	0.0698324	1.13973	0.0582324	2.51193e+08	#VALUE!	#DIV/0!	0.170136
SHQ1	0.489956	0.353107	0.67981	1.28633e-05	0.396983	0.206569	0.762777	0.00412623	0.355745	0.205846	0.614628	0.000106374	2.03128	0.672948	6.13121	0.199043	0.236574	0.095511	0.585823	0.000732127	3.86548	0.475511	31.4268	0.172893	3.0021e-09	#VALUE!	#DIV/0!	0.0553087
SIAE	0.481232	0.340252	0.680735	2.39532e-05	0.442478	0.234577	0.834028	0.00967076	0.440529	0.221926	0.874126	0.0160747	0.179953	0.0588235	0.550358	0.000727235	0.216216	0.0819672	0.570451	0.00069887	7.94281	0.974659	64.7668	0.0216235	0.219106	0.0440335	1.0898	0.0416063
SLC35D1	0.481464	0.331895	0.698812	8.45759e-05	0.429738	0.230681	0.800641	0.00615304	0.339674	0.179051	0.64433	0.000560413	0.191975	0.0660502	0.558036	0.000741827	0.179953	0.0415282	0.779423	0.00962635	0.159591	0.032175	0.791139	0.0100678	4.68604e+08	#VALUE!	#DIV/0!	0.0133447
SLC35E2	0.483559	0.349895	0.668003	6.68953e-06	0.477327	0.254712	0.894454	0.0182913	0.4995	0.295683	0.843882	0.00815025	0.138198	0.0462107	0.413223	3.66595e-05	0.276167	0.0915751	0.832639	0.0137557	2.45399e+08	#VALUE!	#DIV/0!	0.193319	2.08725	0.498753	8.73362	0.302785
SMARCAD1	0.536769	0.386847	0.744602	0.00015357	0.436872	0.221729	0.861326	0.0138744	0.451875	0.264201	0.772798	0.00289847	1.12385e-08	#VALUE!	#DIV/0!	0.0924011	0.357015	0.128469	0.992063	0.0394037	0.0914913	0.022553	0.371333	3.07589e-05	0.350263	0.0874891	1.40193	0.120846
SMN2	0.443459	0.293858	0.669344	6.84576e-05	0.384468	0.195427	0.75643	0.00417679	0.333778	0.157853	0.705716	0.0025086	2.38379	0.66357	8.56164	0.168723	0.17307	0.0573066	0.522466	0.000452765	3.90778	0.787402	19.3949	0.0719798	0.318776	0.0761035	1.33529	0.098787
SPATA5	0.494805	0.343289	0.713776	0.000120041	0.450045	0.212766	0.951475	0.0320003	0.429553	0.251256	0.734754	0.00145727	0.325945	0.100231	1.06011	0.0497624	0.222173	0.083682	0.589623	0.000961607	4.45434	0.898473	22.0994	0.045234	0.228885	0.0546448	0.958773	0.0274617
SPATS1	0.58072	0.417014	0.809061	0.00114571	0.472367	0.223714	0.998004	0.0444098	0.538503	0.29753	0.974659	0.0378199	0.407498	0.126952	1.30753	0.119156	0.282646	0.107227	0.745156	0.00622553	0.103178	0.0126342	0.84246	0.00946003	0.127421	0.0156642	1.03648	0.0223436
SPIN4	0.538213	0.389864	0.743494	0.000132047	0.463822	0.220216	0.976562	0.0383976	0.516262	0.305437	0.8726	0.0117675	2.65675e+08	#VALUE!	#DIV/0!	0.0582341	0.378931	0.148876	0.96432	0.035044	0.131648	0.0161551	1.07273	0.0256074	0.200441	0.049975	0.803859	0.01183
SSU72	0.572738	0.39032	0.840336	0.00387762	0.469704	0.22899	0.96432	0.0350094	0.464468	0.245218	0.880282	0.0159013	0.294985	0.0907441	0.958773	0.0302596	0.511247	0.183925	1.42045	0.192079	0.214454	0.0511509	0.899281	0.0204445	2.01735e-09	#VALUE!	#DIV/0!	0.0103649
STRADB	0.398248	0.279096	0.568182	1.49025e-07	0.330251	0.174948	0.623441	0.00032781	0.442478	0.26137	0.749064	0.0018307	0.342231	0.114012	1.02701	0.0449215	0.288268	0.113417	0.733138	0.00510126	2.54842e+08	#VALUE!	#DIV/0!	0.161358	0.169348	0.0208247	1.37722	0.0591477
TASP1	0.438789	0.290613	0.662691	5.59108e-05	0.580383	0.309598	1.08838	0.0860654	0.284495	0.152462	0.531067	2.54318e-05	0.205719	0.0447828	0.94518	0.0260741	0.302755	0.118807	0.771605	0.00765599	0.233645	0.0584112	0.934579	0.0250286	0.209074	0.0417537	1.04668	0.0355231
TBC1D3H	0.434216	0.30003	0.628536	5.34642e-06	0.626959	0.333778	1.17786	0.143227	0.456413	0.249004	0.83612	0.00913353	8.91266	1.16414	68.1663	0.0107116	0.206868	0.0784929	0.545256	0.000418978	0.201288	0.0406009	0.998004	0.0293026	0.141323	0.0173641	1.15022	0.0328907
TCERG1	0.362188	0.246731	0.531632	6.37378e-08	2.3663	1.23564	4.53104	0.00751516	0.269324	0.146735	0.49456	5.65791e-06	0.260824	0.0909091	0.748503	0.00755998	0.298507	0.121051	0.735835	0.00486399	3.45662e-09	#VALUE!	#DIV/0!	0.097835	0.109349	0.0253421	0.471921	0.000331936
TIGD2	0.609013	0.434972	0.851789	0.00345903	0.438982	0.232829	0.827815	0.00890075	0.451264	0.213447	0.954198	0.0325236	0.32144	0.111433	0.926784	0.0267442	0.279955	0.0925069	0.84674	0.015742	2.72777e-09	#VALUE!	#DIV/0!	0.037123	0.153822	0.0366435	0.645578	0.00322481
TMEM184C	0.475511	0.336474	0.672495	1.66772e-05	0.265182	0.10381	0.677507	0.00288095	0.441112	0.255232	0.762777	0.00260769	0.427716	0.131596	1.39024	0.145469	0.306185	0.11632	0.805802	0.0112466	0.246063	0.0587544	1.0305	0.0375628	0.257069	0.0639795	1.03242	0.039079
TMEM69	0.42123	0.29824	0.594884	4.13964e-07	0.2918	0.136351	0.62461	0.000738024	0.313283	0.183621	0.534474	7.03477e-06	0.391543	0.135943	1.1279	0.072466	0.414594	0.137287	1.25203	0.103875	0.337838	0.0681199	1.67588	0.163373	2.57865	0.518135	12.8353	0.23003
TOM1L1	0.496032	0.358938	0.685401	1.45109e-05	0.462321	0.24564	0.869565	0.0143456	0.417885	0.216029	0.808407	0.00746953	0.419639	0.140272	1.25565	0.11058	0.268312	0.101771	0.707214	0.00482095	3.70782e-09	#VALUE!	#DIV/0!	0.128083	0.258331	0.0645161	1.03402	0.0392547
TRIM24	0.481	0.329272	0.702741	0.000109808	0.580046	0.224618	1.49723	0.254712	0.504796	0.275406	0.925926	0.0242042	0.348918	0.120977	1.00624	0.0405869	0.181389	0.0686342	0.479157	0.000117724	0.156397	0.0192271	1.2721	0.04616	0.223164	0.0557103	0.893655	0.0202493
TRIM25	0.43554	0.300933	0.63012	5.76895e-06	0.412031	0.189143	0.897666	0.021195	0.327332	0.178603	0.59988	0.00015185	0.169119	0.0553403	0.516529	0.000483742	0.294291	0.0965251	0.896861	0.0237425	2.55493	0.515198	12.6695	0.233836	0.136277	0.0167616	1.10803	0.0286853
TRIM33	0.510465	0.358295	0.727273	0.000146926	0.381388	0.189286	0.76864	0.00508129	0.433463	0.218388	0.860585	0.0140326	0.262467	0.0807754	0.852515	0.0178932	0.336247	0.136073	0.830565	0.0141722	3.37041e-09	#VALUE!	#DIV/0!	0.08836	0.18457	0.0371885	0.915751	0.0203404
UBE3C	0.491159	0.306654	0.787402	0.00254691	1.26695e-08	#VALUE!	#DIV/0!	0.0339476	0.583431	0.342349	0.995025	0.0453147	8.01282e+07	#VALUE!	#DIV/0!	0.190776	0.354359	0.127162	0.987167	0.040693	2.82486e-09	#VALUE!	#DIV/0!	0.0435702	0.229305	0.0573066	0.917431	0.0228917
UNC13B	0.158629	0.0505561	0.49776	0.000292825	0.453515	0.22686	0.906618	0.0221994	0.302115	0.109218	0.835422	0.0143528	0.169205	0.0567859	0.504032	0.000304373	1.21521e-08	#VALUE!	#DIV/0!	0.0895209	1.41123e-09	#VALUE!	#DIV/0!	0.00225141	0.148017	0.0181984	1.20395	0.0384601
WDR3	0.446828	0.278862	0.71582	0.000576877	0.507872	0.261643	0.985222	0.0411527	0.47824	0.272851	0.838223	0.00826485	0.356252	0.122684	1.03445	0.0477633	0.13468	0.0179533	1.01031	0.0218653	0.301932	0.075358	1.20977	0.0729524	2.13493e-09	#VALUE!	#DIV/0!	0.0132324
WDR70	0.50226	0.341064	0.739645	0.000379734	0.485909	0.257732	0.915751	0.0226091	0.393082	0.207426	0.744602	0.00300813	0.359066	0.124611	1.03434	0.0489214	0.377216	0.148236	0.959693	0.0314854	0.107793	0.0132573	0.876424	0.0110709	2.18007e-09	#VALUE!	#DIV/0!	0.0146664
YTHDC1	0.528262	0.378358	0.737463	0.000137052	0.141143	0.0189251	1.05274	0.0279417	0.428633	0.25227	0.728332	0.00126725	2.74574	0.937207	8.04505	0.0562187	0.229621	0.0902527	0.584454	0.000752491	2.78552e+08	#VALUE!	#DIV/0!	0.112253	0.0961538	0.0118217	0.781861	0.00644805
ZBTB5	0.538793	0.386548	0.751315	0.00021084	0.339443	0.182083	0.632911	0.000362888	0.545554	0.313676	0.948767	0.0296838	3.4459	1.07701	11.0254	0.026636	0.219394	0.0727273	0.661813	0.00322564	2.56016e-09	#VALUE!	#DIV/0!	0.028552	0.145773	0.0363901	0.584112	0.00159189
ZDHHC3	0.631712	0.45208	0.882613	0.00658204	0.455373	0.234302	0.884956	0.0172941	0.430663	0.216732	0.855432	0.0135243	0.324254	0.112309	0.93633	0.0290271	0.233863	0.0919118	0.595238	0.000889563	2.77393e-09	#VALUE!	#DIV/0!	0.0398984	4.40529	0.539957	35.9583	0.130262
ZMPSTE24	0.417188	0.23116	0.753012	0.00273148	0.426257	0.195427	0.930233	0.0273143	0.351124	0.109709	1.12397	0.0647136	0.136203	0.0455789	0.406835	3.12977e-05	0.239063	0.0552181	1.03498	0.0374294	0.182648	0.0367647	0.907441	0.0194996	2.48942e-09	#VALUE!	#DIV/0!	0.0257131
ZMYM1	0.411015	0.265393	0.636132	3.78173e-05	0.387747	0.196657	0.764526	0.00457103	0.190295	0.0463822	0.78064	0.00987992	0.214731	0.0478698	0.963391	0.0270897	3.72024e-09	#VALUE!	#DIV/0!	0.019551	3.2175e-09	#VALUE!	#DIV/0!	0.0726463	2.0475e-09	#VALUE!	#DIV/0!	0.0111045
ZMYM4	0.353482	0.20004	0.62461	0.000182895	0.46729	0.249938	0.873362	0.0146378	0.311526	0.112651	0.861326	0.0174592	0.199283	0.0434405	0.914077	0.0223142	0.131251	0.0175162	0.983284	0.0196027	3.29489e-09	#VALUE!	#DIV/0!	0.0831278	0.211685	0.0427168	1.0491	0.0359257
ZNF235	0.484027	0.345901	0.677507	1.53424e-05	0.392465	0.193761	0.794913	0.00712198	1.24642e-08	#VALUE!	#DIV/0!	0.00678158	0.327869	0.0914077	1.17647	0.0716872	0.244081	0.0926784	0.643087	0.0019405	0.185529	0.0441306	0.780031	0.00992321	0.320102	0.0764526	1.3403	0.100066
ZNF440	0.560224	0.405351	0.773994	0.000368569	0.316556	0.161629	0.619963	0.000399002	0.524384	0.301296	0.912409	0.0202437	0.345304	0.115181	1.03552	0.0467922	0.293341	0.0966184	0.890472	0.0208722	1.19489e-08	#VALUE!	#DIV/0!	0.262203	0.138198	0.0169837	1.12448	0.0303263
ZNF518A	0.500751	0.355492	0.705219	5.44672e-05	0.467727	0.221631	0.987167	0.0413118	0.470146	0.273523	0.808407	0.00515814	0.327225	0.102449	1.04548	0.0474085	0.199243	0.0580046	0.684463	0.00436901	0.313087	0.0743494	1.31822	0.0943816	3.00752e-09	#VALUE!	#DIV/0!	0.0559456
ZNF57	0.442478	0.316056	0.619195	1.04372e-06	0.448833	0.205297	0.981354	0.0393364	0.344116	0.202634	0.584454	3.58394e-05	0.264831	0.0814996	0.860585	0.0182624	0.364166	0.146413	0.905797	0.0231864	0.189322	0.0469925	0.762777	0.00890717	0.218341	0.0521376	0.914077	0.022091
ZNF587	0.458926	0.318167	0.662252	1.92259e-05	0.371333	0.192086	0.71736	0.00216862	0.612745	0.36245	1.03616	0.0647412	0.190223	0.0618047	0.58548	0.0012849	0.386847	0.155376	0.963391	0.0338365	0.0720461	0.00883392	0.587544	0.00130261	0.098912	0.0246427	0.396825	5.46733e-05
ZNF652	0.444444	0.30012	0.658328	3.19026e-05	1.7188	0.87184	3.38753	0.113321	0.379795	0.203998	0.707214	0.0015166	0.226142	0.0692042	0.739098	0.00719634	3.5137e-09	#VALUE!	#DIV/0!	0.0123634	0.151676	0.0374251	0.614628	0.00236143	0.178126	0.0357143	0.888889	0.0176787
ZNF664	0.582072	0.421585	0.803859	0.000881494	0.100969	0.0136986	0.744048	0.00606763	0.392619	0.22941	0.671592	0.000405907	0.123762	0.0274801	0.557414	0.00126056	0.36245	0.142552	0.921659	0.0250092	2.4919e-09	#VALUE!	#DIV/0!	0.0257455	0.280505	0.0561482	1.40154	0.0981274
ZNF823	0.549753	0.385208	0.784314	0.000820403	0.499002	0.259943	0.957854	0.0330903	0.332668	0.183993	0.601685	0.000132514	0.284495	0.0877963	0.921659	0.0254085	2.68456	1.01585	7.09723	0.0397237	2.53421e-09	#VALUE!	#DIV/0!	0.0272897	0.209512	0.0499002	0.879507	0.0184163
ZNF830	0.620732	0.434972	0.886525	0.00806334	1.77399	0.841751	3.73832	0.126599	0.535619	0.30525	0.938967	0.0267269	0.273448	0.0856164	0.873362	0.0189447	0.14881	0.0198649	1.11495	0.0315198	0.141103	0.0336814	0.591366	0.00177662	0.112334	0.0226091	0.558036	0.00123559

## Sheet: unfavorable genes HR>1
Table S1: list of 394 genes that were significanlty associated with RFS in publicly available cohorts
gene	Pooled HR	Pooled HR 95% CI lower	Pooled HR 95% CI upper	Pooled LR p-value	TCGA HR	TCGA 95%CI low	TCGA 95%CI high	TCGA p-value	GSE39582 HR	GSE39582 95%CI low	GSE39582 95%CI high	GSE39582 p-value	GSE14333 HR	GSE14333 95%CI low	GSE14333 95%CI high	GSE14333 p-value	GSE33133 HR	GSE33133 95%CI low	GSE33133 95%CI high	GSE33133 p-value	GSE17538 HR	GSE17538 95%CI low	GSE17538 95%CI high	GSE17538 p-value	GSE37892 HR	GSE37892 95%CI low	GSE37892 95%CI high	GSE37892 p-value
ABHD2	1.87406	1.28222	2.73898	0.000981501	3.80373	0.91659	15.7778	0.0477538	2.04165	1.09601	3.80373	0.0219931	3.10174	1.07492	8.95255	0.0267599	2.31642	0.908265	5.90667	0.0690301	5.29661e+08	#VALUE!	#DIV/0!	0.0082632	4.75737	1.18934	19.0259	0.0148811
ACTA2	1.68691	1.2108	2.35018	0.00177165	2.7972	1.3468	5.81058	0.00415931	1.9516	1.11334	3.41997	0.0173637	9.05797	1.17716	69.6864	0.0100702	4.46628	1.60462	12.427	0.00164349	2.85633e-09	#VALUE!	#DIV/0!	0.0452959	6.99301	1.73461	28.2087	0.00149874
ACTN4	3.84615	2.0803	7.10732	3.66283e-06	10.4015	1.42755	75.7576	0.00403726	2.93255	1.25628	6.84463	0.00899668	3.92773	1.28386	12.012	0.00962344	4.64684	1.85632	11.6293	0.000346456	3.23939e+08	#VALUE!	#DIV/0!	0.0625013	5.89623	0.725163	47.9616	0.0594529
ADAMTSL4	2.02102	1.44928	2.8177	2.28682e-05	2.61028	1.37024	4.97265	0.00246984	3.13972	1.80343	5.46448	1.97849e-05	6.25	0.815661	47.8927	0.0434863	3.18167	1.29082	7.84314	0.00810951	5.1573	1.04058	25.5493	0.0250005	4.52694	0.908265	22.5683	0.0432329
ADCYAP1R1	1.53704	1.09902	2.15008	0.0113937	1.68919	0.869565	3.28084	0.117618	2.35627	1.39256	3.98724	0.000982301	2.7533e+08	#VALUE!	#DIV/0!	0.0390031	2.72257	1.09409	6.77507	0.0252114	3.82263e+08	#VALUE!	#DIV/0!	0.0321045	5.25486	1.06033	26.0485	0.0230569
AHNAK2	2.43427	1.72741	3.42936	1.49038e-07	4.2337	1.485	12.0656	0.00353786	2.38663	1.2832	4.4405	0.00459517	7.6864	2.56805	23.0044	1.66068e-05	3.82995	1.50421	9.74659	0.00243597	5.71755e+08	#VALUE!	#DIV/0!	0.00562797	3.8432	0.775194	19.0549	0.075891
AKAP2	1.79115	1.29349	2.48016	0.000371924	2.6476	1.32503	5.28821	0.00429387	2.48139	1.06372	5.79039	0.0294129	9.6432	1.25282	74.184	0.00757322	3.12305	1.26759	7.69231	0.00851	5.04032	1.20337	21.1149	0.0138349	3.58938	0.854701	15.0693	0.0620926
AKT3	1.9478	1.36556	2.77855	0.000178263	2.457	1.27162	4.74608	0.00588755	2.24972	1.18765	4.26257	0.0106306	3.82995	1.32802	11.0473	0.0075994	3.6245	1.46864	8.94454	0.00294798	5.11771	1.21095	21.6263	0.0136807	3.56252	0.716332	17.7211	0.0972499
ALCAM	1.86741	1.28634	2.71076	0.000848552	1.5108	0.687285	3.32226	0.301244	2.39636	1.17412	4.89237	0.0132261	6.18047	1.69549	22.5175	0.00163195	3.47222	1.31804	9.14913	0.00748311	15.2509	3.03859	76.5111	1.17845e-05	3.90778e+08	#VALUE!	#DIV/0!	0.0286826
ALK	2.37304	1.56274	3.6036	2.88001e-05	1.97394	1.04657	3.72301	0.0324204	2.99491	1.72028	5.21648	4.89951e-05	5.70125	0.740192	43.9367	0.0595974	3.68868	1.47995	9.19118	0.00265164	13.4264	1.64555	109.565	0.00162025	9.38967	1.89358	46.5549	0.000810728
ANTXR1	1.9658	1.39276	2.77469	8.9098e-05	2.14823	1.11769	4.12882	0.0190144	2.16216	1.11794	4.18235	0.0185838	3.89105	0.505817	29.9312	0.158438	7.29927	2.12269	25.0878	0.000230683	6.36132	1.27632	31.7058	0.00975828	3.82848	0.913242	16.0462	0.0481477
APOE	2.00521	1.40193	2.86862	0.000101337	1.75408	0.890472	3.45543	0.0996894	1.80897	1.05719	3.09598	0.0281256	5.66893	1.26646	25.3614	0.0103649	2.57069	0.97561	6.77507	0.0467598	10.0786	2.35018	43.2152	0.000141161	4.59982	1.09505	19.3237	0.021996
ARL2	1.78126	1.27796	2.48262	0.000552151	4.91884	0.672495	35.9712	0.0821016	2.22272	1.1946	4.13565	0.00961952	3.465	1.21065	9.92063	0.0139384	3.8835	1.55159	9.71817	0.00179979	3.87747e+08	#VALUE!	#DIV/0!	0.0300509	4.75511	1.13572	19.9084	0.0184548
ARL4C	2.04123	1.4721	2.83046	1.24749e-05	2.76014	1.39645	5.45554	0.00245037	1.94742	0.954198	3.97456	0.0624484	5.09165	1.13533	22.8363	0.0181421	4.24088	1.40489	12.7975	0.00540897	6.73854	1.60102	28.3607	0.00265113	3.55999	0.88968	14.2552	0.0552799
ARMC9	1.92456	1.30668	2.83447	0.000737762	5.15464	2.29148	11.5996	1.66703e-05	1.844	1.03263	3.29381	0.0357849	4.0568	0.905797	18.1686	0.0476643	4.03714	1.45159	11.2309	0.00383533	4.4603	0.898473	22.1337	0.0452365	0.129216	0.0307409	0.543183	0.000955379
ARSI	1.70242	1.21714	2.38152	0.00166571	2.74801	1.40213	5.38503	0.002214	2.60146	1.34481	5.03271	0.00316636	3.26052	1.00827	10.5407	0.0373415	2.849e+08	#VALUE!	#DIV/0!	0.0118657	9.15751	1.12613	74.4602	0.0117381	3.48675	0.428082	28.3849	0.213474
ART4	1.7298	1.19875	2.49626	0.00301285	1.62022	0.857633	3.05998	0.133425	3.02847	1.62259	5.65291	0.000253324	3.75657	1.26088	11.1894	0.0110355	8.97666e+07	#VALUE!	#DIV/0!	0.0440705	4.9505e+08	#VALUE!	#DIV/0!	0.010444	5.17866	1.23183	21.7628	0.012276
BACE1	2.68817	1.77054	4.08163	1.35845e-06	2.30947	1.0879	4.90196	0.0251966	4.11692	1.94553	8.7108	5.93558e-05	0.156495	0.0189573	1.29182	0.0555781	3.15457	1.04515	9.52381	0.0319972	3.22685e+08	#VALUE!	#DIV/0!	0.0625615	3.95257	0.486145	32.144	0.164908
BET1L	1.88147	1.36184	2.59943	9.8451e-05	2.69978	1.41844	5.13875	0.00164604	2.42189	1.14508	5.12033	0.0167452	7.52445	2.53293	22.3514	3.37086e-05	3.31345	1.09565	10.019	0.0247931	6.48088	1.30446	32.1854	0.00858972	2.40327	0.574053	10.0644	0.215381
BGN	2.14961	1.55039	2.98063	2.56735e-06	2.75938	1.44781	5.25762	0.00134216	2.51889	1.32961	4.77099	0.00333318	6.10874	1.36668	27.2926	0.00680308	3.49406	1.2536	9.7371	0.0111736	3.31345	0.8285	13.2538	0.0723376	3.91389	0.786782	19.478	0.0720819
C11orf21	1.91681	1.27649	2.87853	0.00140828	2.70416	1.04855	6.9735	0.0325125	1.99203	1.16904	3.39443	0.00977004	0.397456	0.109337	1.4453	0.147309	4.02253	1.43988	11.2385	0.0042312	3.51494e+08	#VALUE!	#DIV/0!	0.045077	5.23286	1.30719	20.938	0.00895514
C16orf45	1.93911	1.40449	2.67738	4.15339e-05	3.27761	1.59236	6.74764	0.000663137	2.59134	1.51263	4.4405	0.000322058	2.69687e+08	#VALUE!	#DIV/0!	0.0448805	3.96197	1.49522	10.4987	0.00290165	4.0568	0.49554	33.2226	0.15792	4.88759	1.16185	20.555	0.016556
C16orf62	2.22965	1.46714	3.38868	0.000115238	2.00965	0.881057	4.58295	0.0904959	2.28258	1.34735	3.86698	0.00162213	2.89939	1.00472	8.3682	0.0383174	4.48632	1.03595	19.4326	0.0279482	3.99042	0.937207	16.9837	0.043289	5.81734	1.38236	24.4918	0.00652133
CARD11	1.71174	1.239	2.36463	0.000972973	1.69549	0.803213	3.57782	0.161092	2.03707	1.20236	3.45185	0.00690653	3.1746	0.881834	11.4338	0.0620838	3.37496	1.32644	8.58369	0.00696127	3.26052	0.774593	13.7193	0.0879811	3.88651e-09	#VALUE!	#DIV/0!	0.15438
CAV2	2.24266	1.60205	3.13972	1.31759e-06	2.89855	1.02323	8.21018	0.0362168	2.32829	1.17454	4.61467	0.0125974	8.91266	2.79096	28.4576	8.21779e-06	6.05694	2.17486	16.8748	9.1347e-05	5.08906	1.21507	21.3083	0.0131509	5	1.18708	21.0571	0.0148833
CCDC8	2.38095	1.41663	4.0016	0.000729287	2.39923	1.27845	4.5045	0.00500448	1.90042	1.06383	3.39443	0.027287	3.35121	1.15407	9.72763	0.0188128	4.38789	1.27584	15.0989	0.0102789	2.86041e+08	#VALUE!	#DIV/0!	0.100934	3.83436	0.915751	16.0591	0.0476419
CCDC80	1.88573	1.33103	2.67237	0.000284252	2.31589	1.21803	4.40335	0.00849799	2.15378	1.08542	4.27533	0.0247315	2.0803	0.718391	6.0241	0.167253	4.98504	1.45054	17.1233	0.004595	4.71698	0.947867	23.4907	0.036998	3.88802	0.926784	16.3132	0.0455247
CCL3	1.75254	1.17247	2.61986	0.00556009	3.86698	0.912409	16.3881	0.049342	1.86986	1.02062	3.42466	0.0396471	0.374672	0.117454	1.19503	0.0850167	4.20345	1.65071	10.7055	0.00105757	7.96178	1.96967	32.1854	0.000560931	3.9604e+08	#VALUE!	#DIV/0!	0.0278181
CCL4	1.91644	1.21684	3.01841	0.00428651	2.39693	1.04723	5.48847	0.0327797	1.91314	1.08131	3.38524	0.0236382	0.375799	0.130191	1.08507	0.0602371	4.78469	1.81028	12.6438	0.000533898	4.20345	1.04987	16.8322	0.027327	4.67071e+08	#VALUE!	#DIV/0!	0.0135925
CCR10	1.75747	1.25549	2.46002	0.000869696	3.90778	0.92081	16.5865	0.0477228	2.25734	1.26374	4.03226	0.00467366	0.350508	0.11956	1.02733	0.0463673	4.1632	1.68577	10.2807	0.00088757	7.5815	1.77148	32.457	0.00144205	4.38789e+08	#VALUE!	#DIV/0!	0.0175583
CD244	1.46563	1.05719	2.03211	0.0210882	0.551876	0.267666	1.13804	0.102498	2.46002	1.45012	4.17188	0.000566433	3.34113	1.03284	10.8038	0.0332431	3.22061	1.26614	8.19672	0.00972134	11.2549	2.6448	47.8927	4.09032e-05	4.10678	1.0247	16.4609	0.0305351
CD2BP2	2.78784	1.88288	4.12882	9.1195e-08	4.24268	2.08899	8.61326	1.36065e-05	2.98329	1.62602	5.47345	0.00021731	4.09668	1.3574	12.364	0.00656638	9.86193	2.27169	42.8082	0.000178505	4.14594e+08	#VALUE!	#DIV/0!	0.0228722	0.407664	0.0821693	2.02347	0.25649
CD40LG	1.46563	1.06146	2.02388	0.0195245	0.491159	0.239751	1.00604	0.0471952	1.93723	1.14508	3.27761	0.0121344	6.43087	0.83682	49.3827	0.0401223	3.5137	1.37931	8.95255	0.00458601	3.96825e+08	#VALUE!	#DIV/0!	0.0283169	4.33839	0.874891	21.51	0.0499135
CD6	1.82349	1.27502	2.60824	0.000836346	2.07943	1.06576	4.0568	0.0282086	1.97628	1.10473	3.53482	0.0193312	1.13804e-08	#VALUE!	#DIV/0!	0.108564	5.7241	2.31374	14.1523	2.37809e-05	8.5034	1.04406	69.3001	0.0163657	4.3535e+08	#VALUE!	#DIV/0!	0.0183706
CD70	1.98059	1.31216	2.99043	0.000909875	3.24886	1.56299	6.75219	0.000943328	1.85014	0.995025	3.44116	0.0481212	5.15198	1.80115	14.7427	0.000636138	3.22477	1.22444	8.49618	0.0126252	4.38789	0.876424	21.9635	0.0492321	3.1407e-09	#VALUE!	#DIV/0!	0.0676259
CDK14	1.61394	1.15969	2.24618	0.00415184	2.30203	1.20265	4.40723	0.0098414	2.78784	1.47037	5.28541	0.0010873	2.86697e+08	#VALUE!	#DIV/0!	0.0373704	2.00441	0.787402	5.09944	0.139561	3.53982e+08	#VALUE!	#DIV/0!	0.0433902	6.26959	1.5625	25.1699	0.00303256
CEACAM21	2.29043	1.34264	3.90778	0.0017547	2.04918	1.0176	4.12712	0.0402963	4.64468	1.45054	14.8743	0.00434624	1.89466	0.656599	5.46747	0.233415	5.17063	2.0938	12.7681	7.24063e-05	4.47027	0.901713	22.168	0.0445812	7.24638	1.45433	36.1011	0.00477479
CFC1B	2.43309	1.67029	3.54484	1.69591e-06	1.94856	0.918274	4.13394	0.0767892	1.8875	1.09842	3.24359	0.019357	3.84911	0.503018	29.4638	0.161088	8.4674	3.19387	22.4417	3.69222e-07	4.73934	1.12689	19.9283	0.0193077	4.87805	0.984252	24.1896	0.031645
CHST14	2.46853	1.7584	3.4662	6.67684e-08	3.11236	1.2945	7.47943	0.00768856	1.91022	1.11148	3.28192	0.0172154	3.76932	1.25329	11.3327	0.0113469	6.75219	2.42483	18.797	2.50506e-05	3.54988e+08	#VALUE!	#DIV/0!	0.0422019	5.47345e+08	#VALUE!	#DIV/0!	0.00680571
CIDEB	1.6247	1.15727	2.28102	0.00462428	2.23864	1.05219	4.76417	0.0316725	2.23764	1.25266	3.9968	0.00510765	4.1876	1.28436	13.65	0.0102393	2.48201e+08	#VALUE!	#DIV/0!	0.0399836	3.29489e-09	#VALUE!	#DIV/0!	0.0810951	4.48632	1.06587	18.8822	0.0249628
CLDN19	1.56764	1.13353	2.16779	0.00613529	1.97785	1.05831	3.69686	0.0293496	1.73943	1.02669	2.94724	0.037206	3.0525	0.956023	9.74659	0.0478236	2.68025	0.357654	20.0844	0.313529	11.6144	1.42694	94.518	0.00365043	9.33707	2.31911	37.6223	0.000130059
CLIP3	1.70097	1.22489	2.36239	0.00132945	2.51953	1.30446	4.86618	0.00447323	2.19346	1.15594	4.16146	0.0135616	2.74499e+08	#VALUE!	#DIV/0!	0.047072	3.13873	1.13045	8.7184	0.0202028	1.6742e-09	#VALUE!	#DIV/0!	0.00463259	4.88759	1.16185	20.555	0.016556
CNPY4	2.20167	1.54345	3.1407	7.85853e-06	2.6824	1.33833	5.37634	0.00380016	2.41371	1.41623	4.11353	0.000817041	2.46914	0.552181	11.0387	0.221685	4.75511	1.57307	14.3719	0.00239368	3.65097e-09	#VALUE!	#DIV/0!	0.121005	6.21118	1.53445	25.1383	0.00350572
COL10A1	2.27169	1.62417	3.17763	8.27312e-07	2.37756	0.98912	5.71429	0.0462248	2.61917	1.42959	4.79846	0.00119494	4.38789	1.3725	14.0252	0.00641168	3.14762	1.13225	8.74891	0.0205435	6.65779	1.65344	26.7953	0.00209132	0.227015	0.0541126	0.952381	0.0266366
COL11A1	1.92345	1.29383	2.85959	0.000998985	2.18627	1.16158	4.11523	0.0130516	2.25276	1.22684	4.13565	0.00718358	4.04531	1.30344	12.5549	0.0101518	3.04136	1.15407	8.01282	0.0181595	7.83699	1.86706	32.8839	0.000867111	3.15856	0.636132	15.6863	0.137516
COL12A1	1.91131	1.3816	2.6441	6.82444e-05	2.58398	1.33209	5.01253	0.00371222	1.79083	1.0367	3.09406	0.0336086	2.14638	0.683527	6.74309	0.180416	2.77855	0.998004	7.73994	0.0413583	4.97018	1.0012	24.667	0.0295184	5.2687	1.06146	26.1506	0.0230277
COL2A1	2.36574	1.61812	3.45901	4.60666e-06	1.9658	1.05274	3.67107	0.030727	2.34852	1.35026	4.08497	0.00183167	0.219829	0.0673854	0.71736	0.00589927	4.99251	1.65508	15.067	0.00157961	9.96016	2.0016	49.505	0.000549137	8.38926	1.69205	41.58	0.00179734
COL5A2	1.90658	1.38083	2.63296	6.62979e-05	3.02115	1.554	5.87544	0.00065642	1.89753	1.01989	3.52983	0.0395474	2.94985	1.02396	8.49618	0.03572	3.93391	1.49165	10.3702	0.00288136	4.59137	1.09349	19.2715	0.0222131	3.80518	0.467946	30.9502	0.178642
COL6A2	1.89861	1.3344	2.70124	0.000287721	2.39981	1.24611	4.62107	0.00707721	2.46184	1.36147	4.45236	0.0020322	2.11327	0.659196	6.77048	0.196838	2.61438e+08	#VALUE!	#DIV/0!	0.0255698	5.95948	1.19918	29.6033	0.0131567	4.14938	0.988142	17.4338	0.0348906
COLEC12	1.97824	1.31062	2.98597	0.000925256	2.21877	1.15754	4.25351	0.0137778	2.04625	1.19062	3.51617	0.00814706	2.88934	0.96432	8.65801	0.0479242	2.50188	0.333667	18.7652	0.356504	6.2422	1.55135	25.1193	0.00320551	3.99042	0.951475	16.7364	0.0407422
CR1	2.07469	1.50263	2.86533	5.8386e-06	1.77968	0.874126	3.6245	0.108292	2.39349	1.35208	4.23729	0.00202105	2.60146	0.870322	7.77605	0.0759738	7.77605	2.26347	26.738	0.000121395	7.23589	0.88968	58.8235	0.0302238	3.57015	0.719942	17.7022	0.0959555
CRTAC1	1.85426	1.34084	2.5641	0.000148929	3.81098	1.3459	10.7921	0.00689848	1.96425	1.16266	3.31785	0.0101261	3.15856	1.09397	9.11577	0.0246704	6.43087	1.48456	27.8552	0.00425972	4.27168	1.01895	17.9051	0.030455	3.36587	0.677966	16.7056	0.114776
CTF1	1.972	1.42674	2.72554	2.74685e-05	1.93386	1.00786	3.71058	0.0438083	2.85714	1.66279	4.90918	6.78682e-05	7.73395	1.00857	59.2768	0.0200635	5.74053	2.06101	15.9974	0.000172179	3.66166	0.738007	18.1587	0.0887853	6.73401	1.59949	28.3607	0.00262738
CTSB	1.88964	1.35318	2.63922	0.00014551	2.24719	0.841043	6.00601	0.0995057	2.22025	1.28485	3.83583	0.00327517	4.81464	1.60102	14.4718	0.00202926	4.03551	1.44907	11.241	0.00375563	9.26784	1.84604	46.5116	0.00108426	5.23834	1.25047	21.9443	0.0113305
CYR61	2.27635	1.64772	3.14367	2.90041e-07	3.52734	1.5569	7.98722	0.0012769	2.62881	1.48588	4.65116	0.000571858	2.80978	0.937207	8.4246	0.0548787	3.54988	1.39237	9.04977	0.00498322	3.69686	0.739098	18.4945	0.0879033	3.77786	0.942507	15.1355	0.0437384
CYTH4	2.45761	1.66722	3.62319	2.66264e-06	1.95848	0.927644	4.13394	0.0723772	3.04414	1.21448	7.62777	0.0123291	6.67111	2.16591	20.5381	0.00014537	5.35332	2.14408	13.3708	5.54383e-05	2.72554e+08	#VALUE!	#DIV/0!	0.124014	3.76223	0.93985	15.0693	0.044335
DCBLD1	1.61473	1.02543	2.54259	0.0366082	2.64131	1.15128	6.05694	0.0176326	0.573394	0.271223	1.21242	0.141383	3.70096	1.01451	13.5044	0.0339271	4.80538	1.8797	12.279	0.000306494	8.84173	1.7618	44.3656	0.00149693	4.80077	1.14351	20.145	0.0179333
DCT	1.67645	1.18329	2.3753	0.00329929	1.95886	1.03756	3.69822	0.0348184	2.51383	1.42146	4.44642	0.0010552	1.12082e-08	#VALUE!	#DIV/0!	0.100023	2.68673	0.963391	7.49064	0.0497199	4.47027	0.896861	22.2767	0.0456398	6.15385	1.23487	30.6466	0.0114746
DOC2B	3.30907	1.90694	5.74383	6.42727e-06	0.648088	0.305344	1.37476	0.254717	2.86287	1.47973	5.5371	0.00108252	11.0779	1.44802	84.7458	0.00353889	0.289855	0.0386698	2.17297	0.199605	3.12402e+08	#VALUE!	#DIV/0!	0.0723762	3.96197	0.487092	32.2373	0.164151
DPYD	1.68492	1.21521	2.3359	0.00155262	2.39693	1.13097	5.07872	0.018584	5.42594	1.32258	22.2568	0.00830081	6.30517	0.824402	48.2393	0.0418752	4.12541	1.56519	10.8755	0.00186914	7.31529e+08	#VALUE!	#DIV/0!	0.00206353	2.72257	0.680272	10.8944	0.140219
DUSP26	1.91168	1.3217	2.76549	0.000460714	3.1736	1.19403	8.43882	0.0157872	2.01288	1.06281	3.81243	0.0283929	5.7971	1.92976	17.4277	0.000564403	14.3534	1.91461	107.608	0.000610449	3.34896	0.83612	13.4156	0.0699788	5.94177	1.4828	23.8152	0.00423758
ECM1	2.13995	1.53468	2.98418	4.39566e-06	2.18293	1.14929	4.14594	0.0144723	2.54453	1.5006	4.31406	0.000327542	3.70508e+08	#VALUE!	#DIV/0!	0.00565487	2.90951	1.04286	8.11688	0.0315633	4.26985	0.861326	21.1685	0.0526609	9.31099	2.07082	41.841	0.000459857
EFS	1.96386	1.33726	2.88351	0.000450345	2.83688	1.45476	5.53403	0.00141287	2.75028	1.47384	5.13084	0.000925043	3.43525	1.06123	11.1161	0.0284442	3.52113	1.26791	9.78474	0.00997067	2.79174e+08	#VALUE!	#DIV/0!	0.112848	6.62252	1.57257	27.8784	0.00294013
EHD2	1.88218	1.3421	2.63922	0.000194277	3.41064	1.63747	7.10732	0.000537478	2.07211	1.146	3.74672	0.0136111	3.02297	1.02944	8.88099	0.0355867	2.83607	1.13921	7.05716	0.0194722	3.3761	0.805802	14.1443	0.0770006	4.14938	0.988142	17.4338	0.0348906
EVC2	2.16732	1.55207	3.02663	3.2922e-06	2.42483	1.27033	4.62963	0.00567637	2.77469	1.63319	4.71476	8.4254e-05	3.7594	0.480538	29.4204	0.177557	6.34115	2.09952	19.1424	0.000169463	4.49035e+08	#VALUE!	#DIV/0!	0.0162882	4.09836	0.977517	17.1821	0.036408
FAM19A5	2.39578	1.62549	3.53107	5.19782e-06	2.84172	1.39704	5.78035	0.00256897	2.12089	1.06986	4.20521	0.0274063	3.03674	0.940734	9.80392	0.0503221	3.84172	1.38141	10.6883	0.00567056	5.39957	1.27992	22.7687	0.0101828	4.06009	0.966184	17.0648	0.0383227
FAM83A	1.81291	1.29651	2.53485	0.000416919	1.97746	0.905797	4.31779	0.0811669	2.62329	1.48214	4.64468	0.000589343	4.27716	1.31475	13.9121	0.00826671	3.38983	0.986193	11.6509	0.0394297	4.8216	1.15022	20.2143	0.0173497	4.25532	1.01102	17.9147	0.0315666
FBLN7	1.92345	1.36575	2.70929	0.000138447	2.14684	1.08507	4.24809	0.0245988	1.88466	1.05507	3.367	0.0294704	0.528821	0.145476	1.92271	0.325867	7.63359	1.01771	57.2082	0.0195426	6.46412	1.30157	32.1027	0.00868863	6.035	1.21669	29.9222	0.0121811
FHL3	1.75531	1.24162	2.48139	0.00125388	6.29327	1.93949	20.4332	0.0004468	2.46548	1.39431	4.3592	0.001342	2.82725e+08	#VALUE!	#DIV/0!	0.0391414	2.80978	1.12562	7.01262	0.0217816	0.0584454	0.00716846	0.47619	0.000288992	4.37445	0.879507	21.7581	0.0488264
FLNA	2.19635	1.40726	3.42818	0.000376713	3.42818	1.43575	8.18331	0.0031783	1.68919	0.997009	2.86287	0.0484231	6.00962	0.78125	46.2535	0.0492949	3.21958	1.21936	8.5034	0.0117804	5.21376	1.2387	21.9491	0.0120714	3.5461	0.714796	17.5901	0.0980827
FLT3LG	4.28633	1.75685	10.4581	0.000486467	4.25351	1.0101	17.9115	0.032471	7.55858	1.04548	54.615	0.0180198	0.432152	0.134771	1.386	0.146747	4.49236	1.6116	12.5203	0.00175724	3.61141e+08	#VALUE!	#DIV/0!	0.0393896	9.34579	1.14929	75.9878	0.0107044
FN1	1.55328	1.10473	2.18436	0.0106213	2.53872	1.25502	5.13611	0.00740257	2.24417	1.16036	4.34028	0.0134907	4.08664	1.13276	14.7406	0.0199588	2.17155	0.718907	6.55738	0.160883	4.78011	1.14025	20.0321	0.0181461	4.40335	0.888099	21.8484	0.0472399
FOXC2	1.86637	1.32013	2.63783	0.000329296	0.733676	0.357526	1.50534	0.396608	2.46792	1.41844	4.29553	0.000928563	12.7453	1.63908	99.108	0.00201024	7.16846	1.65453	31.0366	0.00210808	3.33778e+08	#VALUE!	#DIV/0!	0.0543693	0.440917	0.105363	1.8457	0.249089
FRMD5	1.99481	1.43349	2.77624	2.93916e-05	2.76549	1.0791	7.08717	0.0272158	4.23908	1.03284	17.3943	0.0288084	9.74659	2.98864	31.7561	3.5641e-06	7.33676	2.77701	19.3836	2.59969e-06	8.99281	2.12857	37.9939	0.000310499	0.226757	0.0456621	1.12587	0.0472214
FST	2.00723	1.45328	2.77316	1.59325e-05	2.47097	1.26374	4.83092	0.00656068	1.9685	1.15048	3.36927	0.0117691	2.44678	0.81103	7.38007	0.100927	5.14403	2.05423	12.8816	0.000111449	5.31067	1.06872	26.3992	0.0224127	6.77966	1.36537	33.6587	0.00670463
FTH1	2.05931	1.27178	3.33444	0.0026803	1.9992	0.993049	4.02414	0.04775	1.7001	1.0008	2.8885	0.0470053	2.97	0.968992	9.10747	0.045494	8.2713	1.90949	35.8551	0.000720892	4.51264	1.07078	19.0186	0.0246106	8.4317e+07	#VALUE!	#DIV/0!	0.247283
FTO	1.51332	1.07805	2.1245	0.0158903	2.15378	1.13199	4.09836	0.0167955	2.04499	1.0563	3.95883	0.0303417	0.340832	0.117716	0.987167	0.037889	4.04531	1.44949	11.288	0.00376321	3.7037e+08	#VALUE!	#DIV/0!	0.0363708	4.02091	0.959693	16.8549	0.0393694
GAS1	1.88005	1.34825	2.62192	0.00015425	2.19974	1.16782	4.14422	0.0124528	2.64271	1.3947	5.00751	0.00199782	3.22477	1.07735	9.65251	0.0264763	4.64684	1.82116	11.861	0.000414347	5.36481	1.27275	22.6193	0.0103658	3.33778	0.796813	13.9801	0.0799693
GAS7	1.87829	1.221	2.88934	0.00354596	2.30627	1.20149	4.42674	0.00984098	2.36967	1.25	4.49236	0.00642571	0.300752	0.0925926	0.976562	0.0340349	3.32116	1.3344	8.26446	0.00619965	3.49895e+08	#VALUE!	#DIV/0!	0.0449391	5.90319	1.40036	24.888	0.00606142
GGN	1.62734	1.17536	2.25327	0.00306176	2.44021	1.22249	4.87092	0.00921769	2.39808	1.37874	4.17188	0.00141781	6.95894	2.26347	21.3812	9.6655e-05	3.26264	1.32503	8.03213	0.0060614	3.45901e+08	#VALUE!	#DIV/0!	0.047387	2.8169e+08	#VALUE!	#DIV/0!	0.107641
GJA3	1.94515	1.31475	2.8777	0.000694165	3.06843	1.4912	6.31313	0.00135928	2.27583	1.27372	4.06669	0.00426707	3.27011	1.09218	9.79432	0.0251309	3.42349	1.29921	9.01713	0.00823169	5.24384	1.24875	22.0313	0.0114912	3.89105e-09	#VALUE!	#DIV/0!	0.155296
GJB4	2.19974	1.56691	3.08737	2.9979e-06	4.63177	2.26244	9.48767	4.29891e-06	2.57003	1.5163	4.3554	0.000280329	2.52461	0.844595	7.54717	0.0864295	7.95545	1.83554	34.4828	0.0010056	6.10874	0.751315	49.7018	0.0533104	7.7101	1.83993	32.3206	0.000957718
GLI3	1.82682	1.32328	2.52207	0.00019973	2.42483	1.26406	4.65116	0.00603677	2.17628	1.22941	3.85208	0.00610211	3.11139	0.96432	10.0392	0.0450128	3.27547	1.2875	8.33333	0.00842715	3.95413	0.795545	19.6541	0.0696921	4.38982	1.09625	17.5809	0.0223349
GLRB	1.55159	1.12372	2.14225	0.00709699	2.48942	0.880282	7.04225	0.0755002	2.26912	1.14377	4.50045	0.0157974	3.61925	0.996016	13.1614	0.0365862	2.95508	1.18259	7.38552	0.01525	4.23908e+08	#VALUE!	#DIV/0!	0.0210816	4.02739	0.960615	16.8805	0.0392578
GNB1	1.55618	1.12322	2.1561	0.00737018	2.67809	1.2213	5.87199	0.0104981	1.76897	1.04178	3.00391	0.0323747	5.5371	1.22459	25.0376	0.0124333	4.17014	1.56887	11.084	0.00185337	3.5014e-09	#VALUE!	#DIV/0!	0.102957	4.86381	0.981354	24.1138	0.0319514
GPIHBP1	1.89825	1.24969	2.88268	0.00223417	2.58532	1.28403	5.20562	0.00584753	1.50173	0.874126	2.58131	0.139408	10.5385	1.37722	80.6452	0.00466171	8.86525e+07	#VALUE!	#DIV/0!	0.0484296	3.62845e+08	#VALUE!	#DIV/0!	0.038818	3.96354	0.990099	15.868	0.0354356
GPNMB	1.83959	1.31216	2.57865	0.000328379	1.74307	0.925069	3.28407	0.0818244	2.49626	1.39626	4.46229	0.00139875	3.35683	1.04811	10.7492	0.0306153	2.73523e+08	#VALUE!	#DIV/0!	0.0171069	6.39386	1.25581	32.5415	0.011186	6.25	1.48965	26.2329	0.00412887
GRID1	1.81554	1.31389	2.50878	0.000243915	3.29707	1.27763	8.5034	0.00921315	2.03252	1.20163	3.43761	0.00684571	3.14268	1.04844	9.4162	0.0313191	3.07125	1.23274	7.65111	0.0115655	3.98248	0.995025	15.9464	0.0347826	6.035	1.43699	25.3421	0.00516092
GRIN3B	1.56201	1.12994	2.15889	0.00652851	3.09406	1.48699	6.43915	0.00146529	1.93611	1.13186	3.31126	0.0140531	2.87687e+08	#VALUE!	#DIV/0!	0.0485542	2.15332	0.870322	5.32481	0.087939	3.94166e+08	#VALUE!	#DIV/0!	0.0279674	3.82995	0.914913	16.0308	0.0478115
HCFC1R1	2.76091	1.96502	3.88048	1.06957e-09	1.67252	0.87108	3.2113	0.118238	3.59712	2.11461	6.11995	4.76714e-07	13.8236	3.07882	62.0732	8.19102e-06	5.81734	2.19732	15.3941	6.82275e-05	3.40252e-09	#VALUE!	#DIV/0!	0.0910494	11.9847	2.97177	48.3325	9.02429e-06
HIVEP2	2.4919	1.53917	4.03388	0.000120852	4.37445	1.34445	14.2328	0.0074463	2.50815	1.22865	5.12033	0.00891957	3.19898	0.993049	10.2987	0.0395362	4.49236	1.81488	11.1235	0.000405343	3.50385	0.832639	14.7471	0.0682969	3.69822e+08	#VALUE!	#DIV/0!	0.0358554
HOPX	2.10084	1.51906	2.90613	4.42449e-06	1.93461	0.994036	3.76506	0.0481782	2.1631	1.26984	3.68596	0.00359464	4.74383	1.54703	14.5476	0.00265584	5.38213	1.89681	15.2718	0.00045865	5.5371	1.30242	23.5294	0.00942086	5.77367	1.36295	24.4439	0.00712903
HRG	1.51653	1.09854	2.0938	0.010811	1.4245	0.626566	3.23729	0.395983	2.18293	1.27665	3.73274	0.00343202	4.58716	1.39782	15.0512	0.00585594	8.90472e+07	#VALUE!	#DIV/0!	0.0472153	4.66636e+08	#VALUE!	#DIV/0!	0.014146	4.66636e+08	#VALUE!	#DIV/0!	0.0134831
HSD17B14	1.89825	1.34499	2.67953	0.00020882	2.24014	1.15075	4.3611	0.015068	2.58665	1.52858	4.37637	0.000240843	6.93481	0.903342	53.2481	0.0306778	3.78931	1.10278	13.0157	0.0229616	7.11238e+08	#VALUE!	#DIV/0!	0.00220683	4.57457	1.09087	19.1902	0.0223649
HTR2B	1.75039	1.24239	2.46609	0.00118412	3.11721	1.10461	8.79507	0.023664	2.01694	1.15075	3.53482	0.0123242	6.94444	1.92864	25.0125	0.000590941	2.56345	1.00837	6.5189	0.0410117	0.275862	0.0550055	1.38293	0.0939582	5.4407	1.29719	22.8258	0.00929076
HTRA1	2.03087	1.46671	2.81215	1.3219e-05	3.09215	1.57282	6.07903	0.000606451	3.04136	1.77778	5.20291	1.96095e-05	5.29101	1.47275	19.0006	0.00430885	2.71887	1.06998	6.91085	0.0285443	3.25203e+08	#VALUE!	#DIV/0!	0.0605561	6.26959	1.5625	25.1699	0.00303256
IFI27L2	3.38066	1.77841	6.42674	7.75045e-05	2.00924	0.979432	4.12371	0.0523062	2.52016	1.33067	4.77327	0.00342521	6.76133	0.881057	51.8672	0.0332517	7.06714	0.943396	52.9661	0.0261216	1.2955e+09	#VALUE!	#DIV/0!	0.000157857	2.88934	0.690131	12.0977	0.128132
IGFBP6	1.98334	1.35667	2.89939	0.000312925	2.48942	1.28916	4.80538	0.00510889	2.24568	1.22444	4.11862	0.00728707	2.82008	0.942507	8.44595	0.0534275	5.47046	2.12404	14.0865	9.64148e-05	3.98089	0.801282	19.7785	0.0680786	4.96032	0.609756	40.3551	0.096422
IL1RL1	1.68407	1.07043	2.64971	0.0226937	1.68379	0.884173	3.20616	0.109285	2.61097	1.48677	4.58505	0.000527644	2.99312e+08	#VALUE!	#DIV/0!	0.0330825	3.11236	1.1162	8.68056	0.0220443	3.71609e+08	#VALUE!	#DIV/0!	0.0356505	5.18941	1.04657	25.7268	0.024422
IL2RA	1.66806	1.1861	2.34632	0.0029528	1.60746	0.826446	3.12695	0.158784	1.9459	1.13122	3.34784	0.0142767	3.04971	1.02333	9.09091	0.0356942	2.87522	1.16686	7.08215	0.0164164	13.9256	1.68805	114.877	0.00152913	7.47384	0.919118	60.7533	0.0267875
INHBA	2.1631	1.53822	3.04136	5.44908e-06	2.94204	1.51263	5.7241	0.000872408	1.98491	1.09854	3.5868	0.0207219	3.20513	1.10497	9.30233	0.0234156	4.50045	1.61838	12.5172	0.00154066	7.43494	1.76491	31.3381	0.00135434	3.26052	0.657895	16.1603	0.125241
ISG20	1.86846	1.26775	2.75406	0.00132884	2.18436	1.12714	4.2337	0.0176926	2.36742	1.19417	4.69484	0.0108934	0.354736	0.105787	1.18948	0.0844653	4.89237	1.73822	13.7646	0.000990153	5.13084	1.26839	20.7512	0.010782	4.19111e+08	#VALUE!	#DIV/0!	0.0214605
ISM1	2.51953	1.79083	3.54484	3.88745e-08	2.50878	1.33049	4.73037	0.00331464	2.71961	1.52138	4.86145	0.000425391	7.33138	2.28363	23.5516	9.91701e-05	2.36072	0.946074	5.88928	0.0589875	5.36769	1.32873	21.6779	0.00836757	7.21501	1.70823	30.4599	0.00167889
ITGAM	2.05677	1.47297	2.87191	1.503e-05	2.20946	1.07021	4.56204	0.0286238	1.96155	1.15714	3.32447	0.010662	3.47222	0.968054	12.4517	0.0416884	5.18672	2.03335	13.224	0.000125245	3.54736	0.712251	17.6616	0.0991819	5.19481	1.29786	20.7857	0.00932288
ITGB1	2.76549	1.29433	5.91017	0.00612073	2.1978	1.09158	4.42478	0.0241963	2.13311	1.10278	4.12712	0.0209379	3.32447	1.15115	9.60615	0.0191321	5.26039	1.8797	14.721	0.000402156	4.47427	1.06724	18.7547	0.024807	3.14762	0.631712	15.6838	0.139691
ITGB1BP2	1.7343	1.23274	2.44021	0.00137221	2.29043	1.22264	4.29	0.00782486	1.92753	1.12651	3.29815	0.0148897	0.313578	0.0697837	1.40924	0.110594	5.12295	1.18287	22.1828	0.0148948	4.08831e+08	#VALUE!	#DIV/0!	0.024513	5.15198	1.22444	21.6826	0.0127072
ITIH3	1.92678	0.981354	3.78215	0.0524967	2.18818	0.987167	4.85201	0.048068	2.01167	1.16279	3.47947	0.0107796	4.81464	1.48898	15.5715	0.00403147	3.03767	1.21966	7.5643	0.0125435	2.9274e+08	#VALUE!	#DIV/0!	0.0940205	6.43915	1.60385	25.8532	0.00254583
JPH2	1.82615	1.317	2.53229	0.000246362	2.31054	1.22234	4.36681	0.0081332	2.09776	1.24131	3.54484	0.00460026	2.4266	0.811688	7.25163	0.100912	2.80741	1.12778	6.98812	0.0203075	7.44602	1.4988	37.0096	0.00394122	4.70367	1.1217	19.7278	0.0196077
JUP	2.08855	1.35851	3.2113	0.000594611	2.15564	1.05119	4.42087	0.0317754	1.6518	0.87184	3.12891	0.118981	11.274	3.1407	40.4858	2.71832e-06	3.8432	1.3816	10.6918	0.00553678	3.9557	0.944287	16.5645	0.0420711	4.44642	0.897666	22.041	0.0453449
KCND1	1.95733	1.29668	2.95421	0.00112232	2.50501	1.29719	4.83793	0.00473123	1.82415	0.996016	3.34113	0.0478432	2.68673	0.834028	8.65052	0.083793	3.38409	1.33032	8.61326	0.00658651	8.77193	1.07446	71.582	0.0146364	8.61326	1.73491	42.7899	0.00154171
KCND2	6.26959	1.998	19.6696	0.000308969	2.24618	1.02302	4.93097	0.03874	2.11238	1.21462	3.67377	0.00670025	4.26439	1.40568	12.9383	0.00547199	2.9577e+08	#VALUE!	#DIV/0!	0.00914244	3.12305e+08	#VALUE!	#DIV/0!	0.0722859	4.63822	1.1073	19.4288	0.0208632
KCNE4	1.81357	1.30056	2.52972	0.000368668	3.34896	1.69693	6.60939	0.000221892	0.55371	0.306091	1.0016	0.0479737	3.83877	1.26614	11.6401	0.0108942	9.9108	2.28571	42.9923	0.000159207	3.6075	0.860585	15.124	0.060531	3.31236	0.668003	16.4231	0.11985
KCNIP2	1.78476	1.29249	2.46427	0.000360436	2.11909	1.03284	4.34783	0.0360714	2.51067	1.47776	4.26621	0.000424785	4.81464	1.50602	15.3941	0.00338445	2.35349	0.944287	5.8651	0.061116	5.28262e+08	#VALUE!	#DIV/0!	0.00791818	6.29327	0.773395	51.2033	0.0486063
KCNJ8	1.79727	1.19048	2.71297	0.00465139	3.92311	0.940734	16.3559	0.0431186	2.63783	1.36314	5.10465	0.00274444	4.29738	1.50376	12.2835	0.00313017	3.22061e+08	#VALUE!	#DIV/0!	0.00422546	3.51741e+08	#VALUE!	#DIV/0!	0.0440608	4.71698	0.57971	38.4025	0.109723
KIF26B	2.1645	1.41643	3.30797	0.000252719	2.2604	1.16469	4.38596	0.0132441	1.9755	1.07863	3.61795	0.024267	4.27168	1.40905	12.9517	0.00521956	2.52525e+08	#VALUE!	#DIV/0!	0.0335804	6.06061	1.43349	25.6345	0.00542322	1.16673e-08	#VALUE!	#DIV/0!	0.229955
KLHL5	2.22074	1.55255	3.17662	7.20748e-06	3.09406	1.62259	5.89971	0.000316461	0.669792	0.391696	1.14574	0.142418	3.33667e+08	#VALUE!	#DIV/0!	0.0142261	7.05219	2.76167	18.005	2.4658e-06	2.09908e-09	#VALUE!	#DIV/0!	0.0123164	3.09981	0.738552	13.0073	0.103258
KLK10	2.03004	1.46886	2.80584	1.19948e-05	2.49128	1.29082	4.80769	0.00492164	2.25581	1.28601	3.95726	0.00368862	4.75511	1.31441	17.1969	0.0088235	4.7824	1.91095	11.966	0.000227749	3.23834	0.398248	26.3296	0.244707	3.0722e+08	#VALUE!	#DIV/0!	0.0758448
KLK11	1.34391	0.971817	1.85839	0.0729918	2.03625	1.06803	3.88199	0.0275047	3.79075	1.18427	12.1374	0.0155837	3.56125	1.19474	10.6157	0.0150489	2.55167	1.00381	6.48508	0.0441294	4.86618e+08	#VALUE!	#DIV/0!	0.0114491	8.1103e+07	#VALUE!	#DIV/0!	0.288762
KLK6	2.30362	1.61421	3.28731	2.22634e-06	2.07168	0.983284	4.36681	0.0503393	2.57865	1.45751	4.56204	0.000761097	4.70367	1.57729	14.0233	0.00222099	3.66032	1.38927	9.6432	0.00548956	2.73	0.65189	11.4312	0.151962	4.19815e+08	#VALUE!	#DIV/0!	0.0212541
KRT17	2.46002	1.69981	3.55999	7.99787e-07	4.329	1.9861	9.43396	5.99385e-05	2.00481	1.16659	3.44471	0.0101749	5.52486	1.80505	16.9005	0.000716994	3.63769	1.2054	10.9806	0.0144559	7.29395	1.47037	36.1795	0.00437618	4.10678e+08	#VALUE!	#DIV/0!	0.0230962
KRT6A	2.33155	1.68379	3.22893	1.56203e-07	2.74424	0.954198	7.89266	0.0520044	3.11818	1.67252	5.81395	0.000167374	6.36537	2.07814	19.5122	0.00020099	3.74813	1.41985	9.8912	0.00429196	4.2123	0.988142	17.9598	0.0348982	3.53732	0.838926	14.9165	0.0663475
LAMA3	1.89681	1.36166	2.64271	0.000117845	1.98413	1.05009	3.74953	0.0316284	1.70155	0.969932	2.98418	0.0606138	3.50754e+08	#VALUE!	#DIV/0!	0.00797309	3.42936	1.23457	9.52381	0.0114852	10.8131	1.3282	88.0282	0.00535426	6.77048	1.365	33.5683	0.00667647
LAT	2.08377	1.31251	3.30797	0.00144953	2.30521	1.21788	4.363	0.00837268	3.49284	1.2631	9.66184	0.0100505	2.23464	0.599161	8.33333	0.220267	5.92768	2.37248	14.8038	2.04835e-05	5.06586	1.02124	25.1193	0.027132	3.85951e+08	#VALUE!	#DIV/0!	0.0303029
LATS2	2.20702	1.5921	3.05998	1.07687e-06	3.42583	1.78987	6.55738	8.3068e-05	0.405844	0.209644	0.785546	0.00583381	2.93686	1.02817	8.38926	0.0349399	4.34028	1.69952	11.0816	0.00089989	4.33651e+08	#VALUE!	#DIV/0!	0.0188244	3.14762	0.749625	13.2118	0.0983444
LIMS2	2.09424	1.50015	2.92398	8.90201e-06	2.74273	1.40509	5.35619	0.00210194	2.11282	1.2475	3.5791	0.0043074	2.93772	0.815661	10.5787	0.0834165	5.81058	2.08638	16.1838	0.000143045	0.169866	0.0208638	1.38313	0.0599926	5.5991	1.39626	22.4467	0.00613645
LOX	1.86116	1.34771	2.57003	0.000126445	3.11915	1.58806	6.1237	0.000532251	3.25098	1.01574	10.408	0.0349942	3.90778	0.865801	17.6336	0.055596	3.14663	1.23671	8.00641	0.0110418	5.63063	1.33458	23.7417	0.00811383	3.7594e+08	#VALUE!	#DIV/0!	0.0333258
LRP1	1.81951	1.28949	2.56739	0.000540935	1.96002	1.04745	3.66703	0.0320772	2.66028	1.37155	5.15996	0.00260575	1.74459	0.536769	5.66893	0.347256	3.66569	1.43472	9.3633	0.00363025	4.38982e+08	#VALUE!	#DIV/0!	0.0174599	4.53309	1.0826	18.9789	0.0231692
LZTS1	2.06016	1.47776	2.87274	1.32847e-05	5.38793	2.55037	11.3766	8.35891e-07	2.59808	1.52509	4.42674	0.000267631	3.09598	0.919118	10.4243	0.0597319	3.44947	1.35612	8.77193	0.0058001	2.9274e+08	#VALUE!	#DIV/0!	0.0940205	3.46741e+08	#VALUE!	#DIV/0!	0.0476618
MCTP1	1.46757	1.06191	2.02799	0.0192711	2.18771	1.14181	4.19287	0.0158072	3.31236	1.03477	10.6033	0.0321088	4.47828	1.37155	14.6177	0.00709717	4.89237	1.76025	13.598	0.000762146	7.34214	0.902527	59.7372	0.0287827	3.05998e+08	#VALUE!	#DIV/0!	0.0774036
MED15	1.79276	1.27714	2.51636	0.000621686	2.23464	1.13456	4.40141	0.0169745	2.38834	1.08015	5.27983	0.0263686	7.34754	2.51067	21.51	2.46483e-05	7.91139e+07	#VALUE!	#DIV/0!	0.126484	4.80077e+08	#VALUE!	#DIV/0!	0.011932	6.51042	1.6239	26.1028	0.00232353
MFRP	2.14041	1.52416	3.00661	6.78724e-06	2.67237	1.33103	5.36481	0.00404435	2.10571	1.24378	3.56506	0.00451149	2.65604	0.825764	8.54701	0.0874315	3.28084	1.31389	8.19672	0.00722661	0.238265	0.0566893	1.0015	0.0333093	2.9753	0.597729	14.806	0.162101
MITF	2.05677	1.48104	2.85714	1.09593e-05	1.96696	1.02449	3.77644	0.0384179	1.90078	1.05186	3.43525	0.0307416	3.58938	1.19962	10.74	0.0145279	3.84763	1.46071	10.1379	0.00330946	4.60829	1.09445	19.4099	0.0222246	3.87297	0.966184	15.5231	0.0393844
MMP11	2.27687	1.62101	3.19795	1.04251e-06	3.32336	1.58003	6.98812	0.000783451	2.98686	1.70271	5.24109	5.9951e-05	2.68456	0.835422	8.62813	0.0834896	3.63372	1.47449	8.95255	0.00280512	3.91236e+08	#VALUE!	#DIV/0!	0.0307834	3.8625	0.92081	16.2022	0.0465488
MMP14	2.03583	1.46714	2.82486	1.39938e-05	3.71885	1.91131	7.23589	3.77638e-05	2.56279	1.37703	4.77099	0.00202443	2.94811e+08	#VALUE!	#DIV/0!	0.0249099	2.6476	1.0755	6.5189	0.0274361	0.337496	0.0678426	1.67842	0.163596	3.14268	0.633714	15.5763	0.139031
MMP19	2.07168	1.49254	2.87522	8.53407e-06	2.58665	1.18779	5.6338	0.0130687	2.87274	1.60772	5.13347	0.000190549	2.11999	0.661813	6.78887	0.195666	5.36193	2.03046	14.1583	0.000154228	2.9976e-09	#VALUE!	#DIV/0!	0.0559222	2.82646	0.673854	11.8526	0.137637
MMP23B	1.8577	1.27584	2.7049	0.00102593	2.36072	1.12309	4.96278	0.0194907	1.96502	1.16185	3.32336	0.0102246	0.260213	0.0713776	0.948767	0.0290848	3.20924	1.06383	9.68054	0.0286409	4.0016e+08	#VALUE!	#DIV/0!	0.0264984	6.94444	0.853242	56.5291	0.0351672
MSR1	1.80018	1.29467	2.50313	0.00038918	1.66556	0.759878	3.65097	0.198978	2.48077	1.30976	4.69925	0.00400482	4.47828	1.39665	14.3554	0.00585182	5.84454	1.3488	25.3293	0.00730076	7.98085e+08	#VALUE!	#DIV/0!	0.00132644	5.60224	1.33298	23.5349	0.00800811
MUC16	2.63783	1.77399	3.92157	6.4243e-07	1.94363	0.746269	5.06329	0.165902	2.43902	1.33032	4.47027	0.00297346	4.22119	0.551876	32.2789	0.130224	2.096	0.848896	5.17598	0.102822	15.7332	3.16857	78.125	5.82381e-06	9.02527	1.10939	73.4214	0.0125655
MUCL1	2.33427	1.09218	4.98753	0.0242569	0.566251	0.201491	1.59236	0.274634	9.1659e+07	#VALUE!	#DIV/0!	0.000361421	2.72331e+08	#VALUE!	#DIV/0!	0.0498133	2.70343e+08	#VALUE!	#DIV/0!	0.0189648	5.52792	1.11148	27.5103	0.018875	3.53482e+08	#VALUE!	#DIV/0!	0.0434865
MVP	1.88466	1.32118	2.68889	0.000379059	2.25989	1.07701	4.74158	0.0266893	2.41838	1.35263	4.32526	0.00216514	2.78164	0.856164	9.04159	0.0756179	2.87604	1.13173	7.3046	0.0196619	12.0729	2.43191	59.952	9.99348e-05	9.44287	1.16023	76.8049	0.0102908
MXRA8	2.1427	1.52091	3.01932	8.07859e-06	2.35183	1.19947	4.61042	0.0103848	3.39905	1.97628	5.84795	2.56026e-06	3.11429	0.97561	9.94036	0.042824	3.55114	1.38927	9.07441	0.00505885	0.251193	0.0307598	2.0517	0.163778	7.3046	1.81719	29.3686	0.00103994
MYL4	1.35117	0.93985	1.9425	0.102816	2.05931	1.05452	4.02253	0.0306843	1.89358	1.10205	3.25309	0.0185548	3.53482	1.23885	10.0867	0.0116168	0.107458	0.0143369	0.805153	0.00805881	4.54133	1.12931	18.2648	0.0194471	6.58762	1.55207	27.9564	0.0032492
MYLK2	1.94553	1.25644	3.01205	0.0023632	7.08717	0.972763	51.6262	0.0240942	2.25225	1.27389	3.98248	0.00404307	4.63607	1.55352	13.8313	0.0025709	3.63504	1.19204	11.0865	0.0164811	2.03459e-09	#VALUE!	#DIV/0!	0.0109905	6.33312e+08	#VALUE!	#DIV/0!	0.0035432
NPR2	2.24316	1.5753	3.19387	4.17581e-06	2.10704	1.07805	4.11862	0.0259439	3.62056	2.08899	6.27746	9.62248e-07	0.37092	0.1207	1.13947	0.0720846	2.22124	0.798722	6.17665	0.117751	5.50358	1.36537	22.1729	0.00707505	6.25	1.48965	26.2329	0.00412887
NPR3	1.89825	1.34517	2.67953	0.000206525	2.66312	1.19875	5.91716	0.0123537	2.81057	1.57282	5.0226	0.000262993	7.32064	2.44499	21.9106	3.14593e-05	0.0927644	0.0123701	0.69541	0.00376738	7.29395	0.894454	59.5238	0.0298679	7.3046	1.81719	29.3686	0.00103994
NRP2	2.06612	1.4518	2.94031	3.79596e-05	3.4965	1.71762	7.11744	0.000258293	1.93311	1.10266	3.38868	0.0190004	8.92857e+07	#VALUE!	#DIV/0!	0.0983107	4.17711	1.21462	14.3616	0.0138363	4.41112	0.883392	22.0361	0.0484057	4.85909	1.15808	20.3791	0.0168419
NTF4	2.24115	1.29149	3.88954	0.00319362	3.08642	1.58128	6.0241	0.000524128	2.18579	0.87184	5.48246	0.0870776	7.36377	0.907441	59.7015	0.033351	6.52316	0.870322	48.8998	0.0353484	3.47464e+08	#VALUE!	#DIV/0!	0.0464155	4.04367e+08	#VALUE!	#DIV/0!	0.0265419
NTM	2.00803	1.42025	2.8401	5.64368e-05	2.76319	1.40036	5.45256	0.00232782	1.96618	1.07319	3.60231	0.0255737	3.68732	1.25078	10.8696	0.0119427	2.87191	1.16509	7.07714	0.0171404	5.86854	0.719424	47.8698	0.0609659	3.82848	0.913242	16.0462	0.0481477
NUCB2	1.56593	1.10926	2.21043	0.0101633	2.47586	1.08436	5.65291	0.0260039	1.84332	1.08401	3.1348	0.0221666	0.397141	0.122805	1.28386	0.108969	2.918	1.17192	7.26744	0.015937	5.58036	1.39412	22.3464	0.00616876	7.51315	0.923361	61.1247	0.0263996
OR1J2	2.69614	1.64528	4.41891	4.17168e-05	0.363901	0.111869	1.18385	0.0799246	1.9558	1.1558	3.30907	0.0108182	2.80426e+08	#VALUE!	#DIV/0!	0.0348438	2.55232e+08	#VALUE!	#DIV/0!	0.0320697	10.1502	2.035	50.6329	0.00049544	7.26744e+08	#VALUE!	#DIV/0!	0.00200602
PACS1	2.03915	1.4497	2.86779	2.89904e-05	2.61165	1.39256	4.89716	0.00190933	3.16356	1.69664	5.89971	0.000134868	6.62252	2.06016	21.2766	0.000276163	8.26446e+07	#VALUE!	#DIV/0!	0.0876197	2.72183e+08	#VALUE!	#DIV/0!	0.124418	5.58036	1.32415	23.5294	0.00834511
PALM2AKAP2	2.78474	1.63185	4.75285	8.75562e-05	3.98565	1.55763	10.1999	0.0018386	2.48139	1.06372	5.79039	0.0294129	9.6432	1.25282	74.184	0.00757322	3.12305	1.26759	7.69231	0.00851	5.64653	1.3468	23.6742	0.00755018	3.58938	0.854701	15.0693	0.0620926
PARVA	1.7188	1.21966	2.42189	0.00172996	2.81849	1	7.94281	0.0407073	2.25428	1.30378	3.89712	0.0027814	0.224366	0.0254323	1.97902	0.155347	3.67242	1.06849	12.6199	0.0269625	3.49895e+08	#VALUE!	#DIV/0!	0.0454004	6.5189	1.53799	27.6243	0.00345616
PCDHB9	2.29516	1.49254	3.52858	9.86818e-05	0.535906	0.236911	1.21212	0.127938	2.27583	1.27421	4.06339	0.00424127	3.37268e+08	#VALUE!	#DIV/0!	0.0139202	2.98151	0.983284	9.04159	0.0440864	5.07099	1.02145	25.1762	0.027155	12.1773	1.49544	99.2063	0.00281562
PCDHGA10	2.81373	1.89143	4.18585	9.4967e-08	5.10725	2.51004	10.3864	5.47945e-07	2.21926	1.3101	3.7594	0.00233915	3.95413	1.09517	14.2776	0.0234549	2.90444	0.845309	9.98004	0.0765996	3.06279	0.607533	15.4416	0.153893	3.13775e+08	#VALUE!	#DIV/0!	0.0710761
PCDHGA2	1.79533	1.28999	2.49875	0.000431408	1.55618	0.833333	2.90613	0.161882	2.21926	1.3101	3.7594	0.00233915	3.95413	1.09517	14.2776	0.0234549	2.90444	0.845309	9.98004	0.0765996	3.06279	0.607533	15.4416	0.153893	3.13775e+08	#VALUE!	#DIV/0!	0.0710761
PCDHGA5	2.14133	1.4537	3.15457	7.9227e-05	2.78474	1.22639	6.32111	0.0106985	2.12675	1.25251	3.61141	0.00422192	3.95413	1.09517	14.2776	0.0234549	2.59605	0.982318	6.85871	0.0455464	3.83142	0.757002	19.3911	0.0810121	3.13775e+08	#VALUE!	#DIV/0!	0.0710761
PCDHGA7	2.2242	1.50921	3.27869	3.33457e-05	1.7094	0.91659	3.18776	0.0880034	2.21926	1.3101	3.7594	0.00233915	3.95413	1.09517	14.2776	0.0234549	2.59605	0.982318	6.85871	0.0455464	3.83142	0.757002	19.3911	0.0810121	3.13775e+08	#VALUE!	#DIV/0!	0.0710761
PCDHGB1	2.27066	1.51976	3.39213	3.84191e-05	2.45881	0.961538	6.28536	0.0520898	2.21926	1.3101	3.7594	0.00233915	3.95413	1.09517	14.2776	0.0234549	2.59605	0.982318	6.85871	0.0455464	3.83142	0.757002	19.3911	0.0810121	3.13775e+08	#VALUE!	#DIV/0!	0.0710761
PCDHGB4	2.25785	1.49544	3.40948	6.83069e-05	2.01491	0.947867	4.28266	0.0632263	2.21926	1.3101	3.7594	0.00233915	3.95413	1.09517	14.2776	0.0234549	2.59605	0.982318	6.85871	0.0455464	3.83142	0.757002	19.3911	0.0810121	3.13775e+08	#VALUE!	#DIV/0!	0.0710761
PCDHGC3	2.13812	1.54679	2.95596	2.45221e-06	2.26296	1.18948	4.30663	0.0105852	2.69251	1.31926	5.49451	0.00453214	3.82263	1.18259	12.3548	0.0162714	2.98151	0.983284	9.04159	0.0440864	3.44234e-09	#VALUE!	#DIV/0!	0.094956	4.02091	0.960615	16.8379	0.0392425
PCDHGC4	1.86602	1.34246	2.59336	0.000160643	2.39981	1.18737	4.84966	0.0118654	2.21926	1.3101	3.7594	0.00233915	3.95413	1.09517	14.2776	0.0234549	2.90444	0.845309	9.98004	0.0765996	3.12012	0.620347	15.6937	0.14578	3.13775e+08	#VALUE!	#DIV/0!	0.0710761
PCDHGC5	2.14869	1.50602	3.0656	1.54976e-05	3.16756	0.97371	10.3008	0.0430071	2.16403	1.27747	3.66569	0.00325898	3.95413	1.09517	14.2776	0.0234549	2.59605	0.982318	6.85871	0.0455464	3.83142	0.757002	19.3911	0.0810121	3.13775e+08	#VALUE!	#DIV/0!	0.0710761
PCSK4	1.63613	1.16904	2.28938	0.00375155	3.79075	1.7671	8.13008	0.000235313	2.0028	1.17841	3.40483	0.00899156	4.55373	1.52718	13.5759	0.00287759	3.33	1.19746	9.25926	0.0142299	4.63177	0.934579	22.9674	0.0388515	0.313775	0.0385951	2.55232	0.252051
PDGFB	2.27118	1.63559	3.15358	4.76552e-07	3.19387	1.68805	6.0423	0.000165753	2.05888	1.19175	3.55745	0.00797961	3.32226	1.15101	9.58773	0.0188913	5.48546	1.81686	16.5563	0.000722236	4.4287	0.892061	21.9877	0.0465083	3.70782	0.748503	18.3756	0.0850243
PDGFC	2.09864	1.41784	3.10655	0.000151139	2.079	1.0636	4.06339	0.028902	2.47036	1.30429	4.67946	0.00409723	3.79507	1.32732	10.8519	0.00756102	4.12712	1.54679	11.0132	0.00241708	3.72717e-09	#VALUE!	#DIV/0!	0.131408	5.50964	1.31458	23.084	0.00864274
PDLIM4	2.32019	1.56838	3.43171	1.42686e-05	2.58933	1.29735	5.16796	0.00526056	2.33427	1.23213	4.42087	0.00732916	4.75964	1.05463	21.4869	0.0249477	5.02513	1.76772	14.2816	0.000741271	5.24109	1.30531	21.0482	0.00909788	3.59842e+08	#VALUE!	#DIV/0!	0.0404766
PDLIM7	2.04499	1.47973	2.82646	9.56852e-06	2.457	1.21862	4.95295	0.00952343	2.05086	1.21197	3.46981	0.00625224	3.53857	1.24054	10.0959	0.0115144	3.46021	1.35925	8.80282	0.00524564	10.8307	2.15424	54.4662	0.000339883	4.6729	1.11383	19.6117	0.020285
PEA15	2.00924	1.45201	2.78009	1.72878e-05	2.27118	1.00432	5.13611	0.0427695	2.17202	1.27665	3.69686	0.00330865	8.97666e+07	#VALUE!	#DIV/0!	0.0950615	7.36377	2.92654	18.5426	1.05053e-06	0.25	0.0307409	2.03293	0.160716	4.38982	1.09625	17.5809	0.0223349
PGK1	1.97628	1.00654	3.88048	0.0436554	2.0555	0.994036	4.24989	0.0470124	1.59337	0.890472	2.85144	0.114413	7.64526	0.998004	58.5823	0.0208704	2.55037	1.02501	6.34518	0.0359007	5.32765e+08	#VALUE!	#DIV/0!	0.00789826	4.08998	1.02155	16.38	0.0309326
PHF21A	2.06228	1.34066	3.17158	0.000759586	8.61326e+07	#VALUE!	#DIV/0!	0.0089102	2.94551	1.06519	8.14332	0.0285723	3.14268	1.08249	9.12409	0.0266164	3.69686	1.40076	9.7561	0.00549979	3.58038e+08	#VALUE!	#DIV/0!	0.0422993	0.308166	0.0621891	1.52742	0.127076
PIP4K2A	2.11238	1.48324	3.00842	2.21293e-05	3.21337	0.968992	10.6519	0.0447307	1.91608	1.08073	3.39789	0.0232848	5.39374	1.8031	16.1394	0.00074956	4.48029	1.7001	11.8078	0.000964479	4.63607e+08	#VALUE!	#DIV/0!	0.0142869	2.53036e+08	#VALUE!	#DIV/0!	0.165137
PJA1	2.14133	1.54943	2.95946	2.31316e-06	3.14663	1.60411	6.17284	0.000449338	2.19587	1.29938	3.71058	0.00259081	19.0549	6.08643	59.6303	9.30948e-12	4.17885	0.557724	31.3185	0.130222	12.3153	2.4432	62.0732	0.000121025	4.41501	1.05396	18.4945	0.0262171
PLAT	2.78242	1.95389	3.96197	3.15792e-09	2.40442	1.23107	4.69484	0.00808947	3.03951	1.60051	5.77034	0.000360631	0.438596	0.147189	1.30719	0.130842	9.8912	3.86548	25.3293	5.62214e-09	6.18812	1.53492	24.9439	0.00346015	6.67111	1.56519	28.4414	0.00311832
PLAU	1.96309	1.40805	2.73748	5.01602e-05	2.62536	1.3468	5.11771	0.00337726	1.99521	0.977517	4.07332	0.0524649	3.32557	1.10791	9.98004	0.02312	5.78035	2.27066	14.7124	3.22376e-05	6.83527	0.841043	55.5556	0.0368611	5.30786	1.06952	26.3435	0.0222718
PLD2	1.95465	1.28783	2.96736	0.00134405	2.30627	1.01513	5.24109	0.0399831	2.15146	1.0543	4.39174	0.0311009	4.98008	1.38543	17.9051	0.00639076	4.8852	1.75039	13.6314	0.000781658	5.87544	1.39841	24.6975	0.00612892	0.310174	0.0735835	1.3077	0.0918616
PLEKHO2	1.46778	1.04855	2.05465	0.0244577	2.28102	1.19746	4.34594	0.00995817	1.79051	1.01215	3.16656	0.0427363	3.1027e+08	#VALUE!	#DIV/0!	0.0181067	3.885	1.39762	10.7956	0.00509004	3.367e-09	#VALUE!	#DIV/0!	0.0901213	4.39367	0.881834	21.8962	0.0483115
PLXNB3	1.96928	1.42328	2.7248	3.07933e-05	9.17431e+07	#VALUE!	#DIV/0!	0.00607206	1.85494	1.09661	3.13676	0.0195075	1.86498	0.519751	6.69344	0.329475	3.99521	1.43658	11.1086	0.00427901	9.72763	1.18751	79.6178	0.0095497	5.19481	1.29786	20.7857	0.00932288
PMP22	2.0816	1.37137	3.15956	0.000429269	2.91886	1.5321	5.56174	0.000670589	2.25378	1.13714	4.46828	0.0166476	2.89603e+08	#VALUE!	#DIV/0!	0.034382	5.28541	2.06911	13.4971	0.000110222	4.49035e+08	#VALUE!	#DIV/0!	0.0160295	3.56252	0.716332	17.7211	0.0972499
PNMA2	1.7934	1.23609	2.60213	0.00180439	2.49938	1.18371	5.27704	0.012917	3.85505	0.93985	15.8128	0.0434484	4.86855	1.34644	17.6118	0.00775441	2.849	1.14469	7.0922	0.0184687	3.84911	0.960615	15.4273	0.0404707	1.15022e-08	#VALUE!	#DIV/0!	0.216959
POU6F1	1.82849	1.28502	2.60146	0.000661452	3.0021	1.06621	8.45309	0.0287904	1.94137	1.07423	3.50877	0.0251394	4.363	0.97371	19.5656	0.0357795	2.4108	0.978474	5.93824	0.046504	4.3592e+08	#VALUE!	#DIV/0!	0.0181044	5.23286	1.30719	20.938	0.00895514
PPL	1.58203	1.14521	2.18531	0.00500091	2.87439	1.20496	6.85871	0.0127203	1.69205	1.0016	2.85878	0.0464056	2.52207	0.70028	9.08265	0.143644	4.22119	1.5058	11.8315	0.0026897	5.50358e+08	#VALUE!	#DIV/0!	0.00701156	5.31632	1.07193	26.3574	0.0219985
PPP1R12C	1.89143	1.23824	2.88934	0.00270457	2.34302	1.20525	4.55581	0.00974928	2.0517	1.06033	3.96983	0.029018	3.35796	1.03359	10.9063	0.032457	3.2352	1.16279	9.0009	0.0185746	3.41064	0.81103	14.339	0.075034	5.46448	1.30124	22.9463	0.00914288
PRICKLE1	2.02758	1.46113	2.81373	1.57265e-05	1.94175	0.688231	5.47645	0.201565	2.57666	1.35962	4.88281	0.00261358	9.84252	1.28403	75.4148	0.00680621	4.995	1.65426	15.0875	0.001615	6.21504	1.46628	26.3296	0.00475273	3.92311	0.935454	16.4528	0.0436481
PRKD1	1.78126	1.28551	2.46792	0.000432868	2.574	1.36017	4.87092	0.00264369	1.73702	1.02218	2.95247	0.0385541	10.5675	1.37969	80.9061	0.00469242	3.75375	1.40825	10.003	0.0050831	6.39386	1.28966	31.7058	0.0090488	3.17965	0.641849	15.758	0.134381
PRR12	1.60823	1.1217	2.30574	0.00903086	2.19829	1.18036	4.095	0.0108963	1.89107	0.998004	3.58295	0.0467682	4.07498	1.11844	14.85	0.0210741	4.96771	0.66313	37.2301	0.0831221	5.64972	1.40509	22.7118	0.00595827	5.64972	1.41084	22.6142	0.00573695
PTGIR	1.76087	1.22489	2.531	0.00196093	2.55951	1.35685	4.82859	0.00268176	2.99222	1.57654	5.67859	0.000443838	0.34638	0.119632	1.00291	0.0415954	2.98329	0.988142	9.00901	0.0416967	4.46229	0.896861	22.2074	0.0455985	4.65549	1.10767	19.5695	0.0208561
PTRF	1.9015	1.37363	2.63227	8.10753e-05	3.4188	1.80083	6.48929	6.77783e-05	2.1725	1.14692	4.11523	0.0145305	2.7248e+08	#VALUE!	#DIV/0!	0.0494227	3.24465	1.07515	9.79432	0.0269336	4.82393	0.969932	23.9866	0.0336528	4.14938	0.988142	17.4338	0.0348906
RBPMS	2.01207	1.45645	2.78009	1.519e-05	3.91696	1.3885	11.0461	0.00542397	2.28571	1.34898	3.87297	0.00155847	2.92056	0.998004	8.55432	0.0416842	4.29	1.67168	11.0072	0.0010623	0.331895	0.0790514	1.39295	0.113157	3.11429	0.743494	13.0429	0.101145
RCN3	2.23514	1.52929	3.26691	1.9682e-05	2.39006	1.20453	4.74158	0.0102915	2.86041	1.63132	5.01756	0.000126337	7.8064	1.01989	59.8086	0.0189588	3.38753	1.33191	8.61326	0.00601036	7.15308	1.77211	28.885	0.00128549	2.69397	0.643087	11.2816	0.157953
REEP2	2.20167	1.55376	3.12012	5.28596e-06	3.88802	1.8406	8.21693	0.000130895	1.53351	0.887311	2.64971	0.121196	2.53229	0.880282	7.28332	0.0748287	5.42888	1.9516	15.108	0.000273543	11.3623	1.39489	92.5926	0.00415939	2.78242	0.560852	13.8102	0.191105
RORA	1.68209	1.18203	2.39406	0.00347788	2.07512	1.05152	4.09668	0.0319954	1.7322	0.969932	3.09406	0.0602184	9.27644	1.21124	71.0227	0.00899549	2.47647	0.995025	6.16523	0.0469133	5.96659	1.19689	29.7354	0.013422	5.67537	1.14482	28.1452	0.0163166
RTN2	2.03128	1.45138	2.84333	2.46847e-05	5.09424	2.38493	10.8849	3.72597e-06	1.86254	1.09709	3.16256	0.0193513	14.1643	1.85185	108.342	0.000755582	0.309789	0.117206	0.818331	0.0134992	5.96659	1.41683	25.1383	0.00572307	3.62056e+08	#VALUE!	#DIV/0!	0.0393359
RTP3	2.88351	1.27372	6.52742	0.00779965	0.269324	0.0648929	1.11794	0.0526131	2.03335	1.02585	4.02901	0.0374779	3.33111e+08	#VALUE!	#DIV/0!	0.0134442	4.13223	1.6603	10.2828	0.000930478	9.76562	1.19976	79.4913	0.00882408	4.36491e+08	#VALUE!	#DIV/0!	0.0179078
S100A13	2.27687	1.61342	3.21234	1.45517e-06	2.76855	1.40351	5.4615	0.00219418	1.9305	1.1236	3.31675	0.0151514	2.21877	0.766871	6.41849	0.130957	2.60349	0.937207	7.23589	0.0555711	12.6406	2.53485	63.0517	7.16473e-05	4.62963	1.10278	19.4363	0.0212805
S1PR5	1.88715	1.36705	2.60552	8.71484e-05	2.70563	1.41864	5.15996	0.00166996	2.02061	1.16959	3.4904	0.0100181	6.04595	1.35153	27.049	0.00728001	2.4975e+08	#VALUE!	#DIV/0!	0.0361078	5.18403	1.23122	21.8341	0.0124271	0.301296	0.0370096	2.45278	0.234214
SCEL	2.05339	1.40964	2.99043	0.000127125	2.46792	1.08003	5.64016	0.0271056	1.57729	0.933707	2.66596	0.0862134	2.95508	0.986193	8.8574	0.0422984	8.47458	3.34896	21.4592	1.17371e-07	7.11744e+08	#VALUE!	#DIV/0!	0.0022074	0.141583	0.0336814	0.595238	0.00187283
SELPLG	2.06058	1.4892	2.85063	8.28544e-06	4.24809	0.999001	18.0668	0.0345886	2.9274	1.7298	4.95295	2.81609e-05	3.13578	1.04679	9.38967	0.0314955	2.45881	0.814996	7.4184	0.0989693	5.36193e+08	#VALUE!	#DIV/0!	0.00786728	6.59631	0.811688	53.6481	0.0415323
SERPINF2	1.72951	1.21551	2.46063	0.00205448	2.72331	1.41443	5.24384	0.00180983	2.26193	1.21551	4.21053	0.00831486	8.78735e+07	#VALUE!	#DIV/0!	0.110373	2.63922	1.00251	6.94927	0.0414455	5.61167	1.33333	23.6128	0.00807778	4.13907	1.03466	16.5536	0.0291738
SH3PXD2A	1.92345	1.25094	2.9577	0.00240872	7.65111	1.04701	55.9597	0.0180836	1.91755	1.01174	3.63372	0.0414925	0.2574	0.0841043	0.787402	0.0105925	3.02115	0.997009	9.14913	0.0411627	3.94945e+08	#VALUE!	#DIV/0!	0.0283103	4.60193	1.14653	18.4775	0.0180208
SIGLEC1	2.07254	1.49321	2.8777	8.52609e-06	2.14408	1.1274	4.07664	0.0172337	2.38949	1.39626	4.08831	0.00104677	2.40616	0.786164	7.36377	0.113147	3.83436	1.37817	10.6712	0.00577945	3.16656e+08	#VALUE!	#DIV/0!	0.0685486	0.229727	0.0548847	0.961538	0.0278253
SIRPD	1.90476	1.37969	2.6295	6.79649e-05	1.88537	1.01215	3.51124	0.0422232	1.96078	1.14064	3.37154	0.0132167	4.79157	1.49835	15.321	0.00361694	2.24972	0.904159	5.59597	0.0761501	9.31099	1.14534	75.7576	0.0108932	4.67946	1.1162	19.6271	0.020114
SLAMF9	1.52695	1.06769	2.18341	0.0193648	3.35121	1.37703	8.15661	0.00504816	1.72384	1.01937	2.91545	0.0391226	5.12558	1.11882	23.4742	0.0203088	0.502765	0.116009	2.17817	0.349245	5.95238	1.48104	23.9292	0.00429711	4.8852	0.985222	24.2131	0.0314431
SLC6A13	2.07943	1.38562	3.1211	0.000300821	2.45278	1.213	4.96032	0.0100307	1.64285	0.967118	2.7894	0.0638168	4.14766	1.35318	12.7146	0.0071148	2.65252	1.06598	6.60066	0.0284054	9.42507	2.34797	37.8501	0.000112445	5.27426	1.25945	22.0946	0.0108958
SMARCA1	1.73913	1.25881	2.40211	0.000671163	2.15564	1.15554	4.02091	0.0133998	4.26076	1.3312	13.6407	0.00773103	4.54545	1.52068	13.5851	0.00292697	4.87567	1.12575	21.1149	0.0190848	6.17665	0.759301	50.226	0.0514781	8.64304e+07	#VALUE!	#DIV/0!	0.230425
SNAPC5	1.78795	1.26678	2.52334	0.000802777	0.630517	0.314663	1.26326	0.189367	1.86289	1.06259	3.26584	0.0273206	4.49438	1.5024	13.4463	0.00327575	2.47709e+08	#VALUE!	#DIV/0!	0.0399405	4.39754	1.04899	18.4298	0.0267687	17.3762	2.13538	141.423	0.000246758
SNED1	2.41488	1.59084	3.66569	1.8999e-05	2.0555	1.02606	4.11862	0.0378507	2.88517	1.61368	5.1573	0.000184727	5.53403	1.82315	16.8039	0.000726788	4.45434	0.59312	33.456	0.111261	3.04321e-09	#VALUE!	#DIV/0!	0.0582491	6.26959	1.5625	25.1699	0.00303256
SOX10	1.77274	1.22926	2.55624	0.00189372	2.68025	1.00725	7.13267	0.0418752	2.15796	1.19346	3.90168	0.00906654	2.9994	1.00776	8.92857	0.038487	3.13972	1.23579	7.98085	0.0114926	0.202429	0.0248756	1.64718	0.0976004	3.97931	0.948767	16.6861	0.0412345
SPP1	1.81127	1.30959	2.50438	0.0002679	2.57136	1.27291	5.19481	0.00665856	1.62417	0.93985	2.8082	0.0790638	5.26039	1.4537	19.0259	0.00485493	3.09885	1.24069	7.73994	0.0105698	3.88048	0.921659	16.3425	0.046655	3.61272e+08	#VALUE!	#DIV/0!	0.0393297
SRPX2	2.17391	1.45518	3.24781	0.00010155	2.03749	1.07043	3.87898	0.027035	2.39981	1.24085	4.64253	0.00723064	2.8547	0.94518	8.62813	0.0526509	2.83607	1.15221	6.98324	0.0170897	6.5189	0.801282	53.0223	0.043323	4.48632	1.07089	18.8005	0.0243563
SSC5D	1.49321	1.07852	2.06697	0.0150364	2.14823	1.14403	4.03388	0.0148915	1.93087	1.12334	3.31785	0.0153139	5.81395	2.02799	16.6583	0.000210115	0.521648	0.209644	1.29803	0.158407	5.28541	1.06576	26.2192	0.0225814	5.46448	1.30124	22.9463	0.00914288
ST3GAL1	2.17155	1.54154	3.05904	5.44798e-06	2.25836	1.20656	4.22654	0.0089199	2.23314	1.15487	4.31965	0.0142044	16.9348	2.20751	129.904	0.00021259	5.27704	1.53516	18.1455	0.0031355	2.40442e+08	#VALUE!	#DIV/0!	0.204903	9.83284	1.20904	79.9361	0.00846523
STAB1	2.21877	1.60668	3.06373	6.76431e-07	2.48571	1.30073	4.75059	0.00446156	2.38379	1.40924	4.03226	0.000830836	3.69959	1.03178	13.2626	0.0312086	4.08163	1.54775	10.7654	0.00210626	2.64201e+08	#VALUE!	#DIV/0!	0.140522	3.36587	0.677966	16.7056	0.114776
SULF2	2.23614	1.61655	3.09215	5.87965e-07	2.98418	1.60256	5.55864	0.000296853	1.98807	1.17069	3.3761	0.00948795	4.46429	1.23655	16.1238	0.0127211	6.09756	1.77399	20.9644	0.00107856	2.32937	0.464684	11.6754	0.28982	4	0.807103	19.8216	0.0662033
SYDE1	2.05423	1.48743	2.83688	7.95106e-06	2.38892	1.24626	4.57875	0.00695893	2.89519	1.63586	5.12558	0.000129749	4.77327	0.62422	36.483	0.095654	7.28332	2.6137	20.2881	1.02359e-05	0.204207	0.025113	1.66085	0.0996756	4.83325	1.2054	19.3723	0.0139373
TAGLN	2.1322	1.50105	3.02939	1.48754e-05	2.89771	1.42268	5.90319	0.00228123	1.68294	0.995025	2.84738	0.0492249	10.2807	1.33511	79.1766	0.00546321	4.85201	1.90186	12.3747	0.000277596	3.51741e+08	#VALUE!	#DIV/0!	0.0443656	3.36361	0.803213	14.0845	0.0777801
TBXA2R	2.04499	1.48104	2.82326	8.99615e-06	3.01659	1.31423	6.92521	0.00646874	2.22124	1.31062	3.76506	0.00235992	2.52653	0.845309	7.54717	0.0859558	4.55996	1.77936	11.6822	0.000596241	2.55558e+08	#VALUE!	#DIV/0!	0.159395	4.76644	1.13675	19.992	0.0184264
TCEB3B	1.87758	1.15942	3.04044	0.00917803	2.72926	1.35026	5.51572	0.00357738	2.49004	1.31182	4.7259	0.00397897	4.37637	0.977517	19.5886	0.0348311	3.41997	0.996016	11.7412	0.0376566	4.50653e+08	#VALUE!	#DIV/0!	0.0168184	3.47826e+08	#VALUE!	#DIV/0!	0.0465538
TGFB2	1.99521	1.43802	2.76855	2.46449e-05	2.54323	1.31544	4.91642	0.00412188	2.02306	1.19775	3.41647	0.00707348	4.18585	1.39431	12.566	0.00563088	2.67881	1.08684	6.60066	0.02602	6.11995	1.52999	24.4918	0.00343947	8.84173	1.78158	43.8596	0.00127077
THY1	2.36407	1.4892	3.75235	0.000166741	2.69614	1.38562	5.24659	0.00239025	2.32612	1.35373	3.9968	0.00165629	4.68384	1.04493	20.9864	0.0262543	8.14996	1.08637	61.0874	0.0148868	3.74672e+08	#VALUE!	#DIV/0!	0.0348086	2.97089	0.599161	14.7275	0.161695
TIGD7	1.7584	1.26263	2.44918	0.000715153	8.07754e+07	#VALUE!	#DIV/0!	0.0208394	1.94137	1.13947	3.30797	0.0130068	4.63822	1.55063	13.8735	0.00257667	6.9541	0.928505	52.1105	0.027957	5.58659	1.12183	27.8319	0.0181257	2.65604	0.662691	10.6451	0.151533
TIMP2	1.8044	1.29685	2.51067	0.000377162	3.02206	1.56421	5.83771	0.000566973	2.6062	1.42288	4.77327	0.00125343	2.79877	0.87108	8.99281	0.0709364	4.01606	1.57853	10.2176	0.00164862	6.51042	1.30804	32.3939	0.00853548	4.88759	1.16185	20.555	0.016556
TIMP3	1.9459	1.39997	2.7049	5.38913e-05	3.12305	1.63132	5.98086	0.000299516	1.91791	1.13443	3.24254	0.0130904	2.99581	0.930233	9.65251	0.0530668	6.45995	0.861326	48.4496	0.0367209	4.87092	1.15982	20.4666	0.0166887	3.50385	0.874126	14.0449	0.0590737
TMEM204	2.00965	1.35227	2.98686	0.000424394	1.91791	0.940734	3.91083	0.0687666	2.69614	1.32083	5.50358	0.00447696	3.08642	1.06213	8.96861	0.0298671	3.60231	1.1946	10.8672	0.0148705	5.45256	1.29601	22.9516	0.00937098	4.32152	1.03199	18.0897	0.0287983
TMEM86B	2.11104	1.36166	3.27332	0.000634758	3.11139	1.54943	6.25	0.000781701	2.36239	1.30463	4.27716	0.00350693	4.55581	1.4828	14.0036	0.00379125	8.03859	1.07285	60.241	0.0156653	3.45423e+08	#VALUE!	#DIV/0!	0.0477512	2.42954e+08	#VALUE!	#DIV/0!	0.196621
TNFSF12	2.26912	1.63827	3.14367	4.03366e-07	2.24467	1.20091	4.19639	0.00930236	2.89101	1.66085	5.03271	8.50577e-05	7.8125	2.15285	28.3607	0.000249564	3.24781	1.30446	8.09061	0.00758502	2.61028e+09	#VALUE!	#DIV/0!	6.47104e-06	5.15198	1.03864	25.5558	0.0252557
TRDN	2.40616	1.62602	3.56125	5.7889e-06	1.35355	0.620732	2.95247	0.445013	3.14564	1.85563	5.33333	7.0592e-06	2.87274	0.78064	10.5775	0.0980625	2.5113	0.904159	6.9735	0.0669703	9.11577	1.12108	74.129	0.0119765	5.17866	1.04178	25.74	0.0250295
TRIP10	2.10881	1.50648	2.95247	8.57639e-06	4.18585	2.24165	7.81861	1.05608e-06	1.68919	0.891266	3.20102	0.103839	5.71429	1.25298	26.062	0.0116378	3.02389	1.22444	7.46826	0.0117385	2.27169e-09	#VALUE!	#DIV/0!	0.0176773	8.32639e+07	#VALUE!	#DIV/0!	0.259435
TWF2	2.27894	1.51791	3.42231	4.44614e-05	8.25764e+07	#VALUE!	#DIV/0!	0.0174918	3.43053	1.89538	6.21118	1.54215e-05	3.70645	1.03338	13.2979	0.0310001	5.07614	1.47842	17.4338	0.00415208	4.5106	1.12032	18.1686	0.0202681	3.27011	0.657895	16.247	0.125019
TXNIP	2.17391	1.44009	3.28084	0.00015015	2.47647	1.13097	5.42299	0.0189843	1.78158	0.997009	3.18269	0.0478058	6.10501	0.793651	46.9704	0.0477924	5.80046	0.773994	43.4783	0.0520583	4.32526	1.02838	18.1984	0.0294425	7.13776	0.877193	58.0383	0.0317684
UBTD1	2.08073	1.45138	2.9824	4.5513e-05	4.3122	1.5015	12.3808	0.00340459	1.91424	1.09182	3.3557	0.0208803	3.66032	1.14377	11.7165	0.0193743	0.383877	0.12734	1.15741	0.0784348	7.46269	0.91659	60.7533	0.027201	5.35906	1.07991	26.5816	0.0213193
UNC13D	2.67738	1.40865	5.08906	0.00175042	2.24316	1.15447	4.3592	0.0146488	2.38095	1.02072	5.55556	0.0380318	3.15457	0.980392	10.1554	0.0421295	1.26807e-08	#VALUE!	#DIV/0!	0.128686	8.88099	1.09123	72.2022	0.0135013	4.38596e+08	#VALUE!	#DIV/0!	0.0176617
VAMP2	1.78795	1.25313	2.55102	0.0011507	2.12404	1.11819	4.03551	0.0184969	2.17155	1.14679	4.11184	0.0146977	5.25762	1.7334	15.9515	0.00115344	3.73274	1.3231	10.5319	0.00823157	3.21337e+08	#VALUE!	#DIV/0!	0.0643178	6.50195	1.54871	27.2851	0.00322481
VAT1	1.91022	1.22414	2.98063	0.00373847	2.55428	0.992063	6.57462	0.0442323	1.95274	1.14969	3.31675	0.0116294	4.23012	1.48104	12.0831	0.00349152	2.55558e+08	#VALUE!	#DIV/0!	0.0295491	0.151999	0.0185805	1.24347	0.0432777	5.47046	1.36426	21.9443	0.00704555
VCAN	1.97083	1.42694	2.72183	2.69493e-05	2.58398	1.37874	4.84262	0.00215395	1.80766	1.0004	3.26584	0.0465461	3.18979	1.0846	9.38086	0.0267561	3.49773	1.41363	8.65052	0.0040001	5.05051	1.20135	21.2269	0.0140815	3.11042	0.382117	25.3165	0.263479
VEGFB	2.2941	1.5186	3.465	4.96538e-05	3.35458	1.03103	10.9135	0.0328426	2.0496	1.18568	3.54359	0.00871216	2.63227	0.731529	9.4697	0.124373	5.66251	1.87441	17.1028	0.000547771	7.87402	1.95656	31.6756	0.000584507	3.01386	0.719942	12.6167	0.112291
VGLL3	1.58629	1.10327	2.2805	0.0119766	2.44918	1.20598	4.97265	0.010717	2.75179	1.44991	5.22466	0.00126654	3.04229	0.946074	9.77517	0.0494747	8.88889e+07	#VALUE!	#DIV/0!	0.047611	2.94638e+08	#VALUE!	#DIV/0!	0.0909284	4.88759	1.16185	20.555	0.016556
VIM	2.11551	1.53116	2.92312	3.30887e-06	2.54453	1.34066	4.82859	0.00312967	2.43843	1.28733	4.61894	0.00462759	2.93427	0.970874	8.86525	0.0463089	6.79348	2.24568	20.5465	9.3444e-05	4.84027	0.97561	24.0154	0.0328186	2.95421	0.737463	11.8287	0.108365
VSIG4	1.6488	1.19062	2.28363	0.00235445	2.66454	0.637349	11.1421	0.162892	2.63366	1.48898	4.65766	0.000556413	4.89956	1.09445	21.9346	0.021279	3.04692	1.09637	8.4674	0.0247752	4.31779	1.07423	17.3521	0.0246539	5.14668	1.03018	25.7003	0.0260977
WWC2	2.09688	1.43472	3.06373	9.09006e-05	4.68604	1.96425	11.1757	0.000125839	1.91498	1.0445	3.51	0.0327668	4.06835	1.39801	11.8413	0.00559513	3.52361	1.16809	10.627	0.0170612	2.48201e+08	#VALUE!	#DIV/0!	0.178829	3.92311	0.935454	16.4528	0.0436481
XAF1	2.01086	1.30753	3.09215	0.00116185	2.07426	1.10011	3.91083	0.0212018	0.565931	0.292569	1.09433	0.0862078	4.86381	1.49031	15.873	0.00377266	2.69687	1.09457	6.64452	0.0240025	14.0885	3.30907	59.988	3.07359e-06	3.66703e+08	#VALUE!	#DIV/0!	0.0378476
ZFHX4	1.69233	1.21743	2.35239	0.00153524	2.0024	1.07089	3.74392	0.0266021	2.62605	1.38677	4.97512	0.00207432	3.11139	0.974659	9.93049	0.0433916	3.28839	1.24657	8.67303	0.0109787	3.11139e+08	#VALUE!	#DIV/0!	0.0728984	3.67647	0.918274	14.7189	0.0487263
ZNF286A	1.71262	1.23962	2.3663	0.00096056	0.536193	0.224568	1.27992	0.153655	1.78031	1.02344	3.09693	0.0381909	4.87329	1.49209	15.9134	0.00386423	3.12207	1.12284	8.68056	0.0218607	4.3611	0.878735	21.6497	0.0491448	5.77701e+08	#VALUE!	#DIV/0!	0.00539679
ZNF385B	2.03087	1.468	2.81057	1.25561e-05	2.1575	1.14247	4.07332	0.0152813	3.09789	1.80865	5.30504	1.46522e-05	2.7137	0.925069	7.96178	0.0585055	5.62114	2.20556	14.3328	5.16869e-05	3.67918e+08	#VALUE!	#DIV/0!	0.0367386	4.89956	0.98912	24.2836	0.0309925
ZNF467	2.50878	1.41945	4.43262	0.00104412	3.85208	1.14312	12.9836	0.0208279	1.72176	1.01636	2.9163	0.0410814	6.5703	1.46714	29.4291	0.00459981	3.10655	1.2222	7.89889	0.0123766	0.222916	0.044964	1.10485	0.0439052	5.14668	1.03018	25.7003	0.0260977
ZNF532	2.11372	1.51149	2.95596	7.51533e-06	2.80978	1.39548	5.65931	0.00255443	2.13265	1.16387	3.90625	0.012122	5.23013	1.63372	16.7392	0.00187381	3.15457	1.27861	7.7821	0.00857263	5.0025	1.00301	24.9439	0.0295311	2.13447	0.509424	8.94454	0.288179
ZNF785	1.62628	1.16023	2.27946	0.00438309	7.94913e+07	#VALUE!	#DIV/0!	0.0259526	4.0568	0.98912	16.6472	0.0349004	3.26904	1.0022	10.6633	0.03768	3.5014	1.15982	10.5686	0.0181412	0.226655	0.0566572	0.906618	0.0216615	3.48068e+08	#VALUE!	#DIV/0!	0.0457688
