# Supplementary material for: Development and Validation of a 15-gene Expression Signature with Superior Prognostic Ability in Stage II Colorectal Cancer
Source: Cancer Res Commun. 2023 Aug 30;3(8):1689–700. doi: 10.1158/2767-9764.CRC-22-0489 (PMC10467603; doi:10.1158/2767-9764.CRC-22-0489)
Supplement: Supplementary Table S2 — shows a subset of 61 genes that were highly significantly associated with survival in CRC patient cohorts. [file crc-22-0489-s02.xlsx]

## Sheet: Sheet1
Table S2: list of genes of the 61-gene signature
Favorable	Unfavorable
ATOH1	ABHD2
BEND7	ACTN4
BRWD1	ALCAM
CCDC96	BACE1
FAM173B	BET1L
FRS2	C16orf62
FSD1L	CFC1B
GGT6	CD2BP2
KIAA1958	CD40LG
LCN2	FLT3LG
LIMD1	GJB4
LLGL2	GRIN3B
MRPL22	HIVEP2
MTF1	ITGB1
MYLIP	JUP
NACAP1	KCND2
NAT9	MUCL1
PPP1R8	MYLK2
PSME2	NUCB2
RPL28	OR1J2
RPS15	RTN2
SIAE	RTP3
SLC35E2	SLC6A13
SMARCAD1	SNAPC5
SMN2	SRPX2
SPATS1	TMEM86B
STRADB	TRDN
TBC1D3H	TRIP10
UNC13B	ZNF785
ZBTB5
ZMPSTE24
ZNF235
