# Supplementary material for: Development and Validation of a 15-gene Expression Signature with Superior Prognostic Ability in Stage II Colorectal Cancer
Source: Cancer Res Commun. 2023 Aug 30;3(8):1689–700. doi: 10.1158/2767-9764.CRC-22-0489 (PMC10467603; doi:10.1158/2767-9764.CRC-22-0489)
Supplement: Supplementary Table S4 — shows the concordance of the 15-gene and the Oncotype DX colon signatures. [file crc-22-0489-s04.xlsx]

## Sheet: GSE26906
Table S4: GSE26906 and GSE161158, Oncotype and 15-gene siganture comparison
Sample	RFS	RFS01	15-gene low/high	Oncotype low/high			true positive	false positive	true negative	false negative	sensitivity	specificity	accuracy
COL2_10937	4.25479	0	low	low		15-gene	16	13	47	10	0.615385	0.783333	0.732558
COL2_386	3.44932	0	low	low		Oncotype	15	29	31	11	0.576923	0.516667	0.534884
COL2_709	5.84932	0	low	low
COL2_723	15.3425	0	low	low
COL2_743	8.10137	0	low	low
COL2_031424	3.31507	0	low	low
COL2_197	4.87397	0	low	low
COL2_206	4.75616	0	low	low
COL2_208	3.98904	0	low	low
COL2_211	4.89863	0	low	low
COL2_363	3.31781	0	low	low
COL2_538	3.63288	0	low	low
COL2_625	3.69589	0	low	low
COL2_706	6.86027	0	low	low
COL2_714	3.89041	0	low	low
COL2_716	4.01096	0	low	low
COL2_011853	5.02466	0	low	low
COL2_10411	5.33699	0	low	low
COL2_11196	3.51233	0	low	low
COL2_112	4.60274	0	low	low
COL2_187	4.85205	0	low	low
COL2_200	4.67123	0	low	low
COL2_26	6.32329	0	low	low
COL2_533	3.75068	0	low	low
COL2_715	4.13425	0	low	low
COL2_735	11.0438	0	low	low
COL2_738	10.6137	0	low	low
COL2_030625	4.64384	0	high	low
COL2_534	3.80822	0	high	low
COL2_684	3.52055	0	high	low
COL2_721	16.8301	0	high	low
COL2_739	10.7863	0	low	high
COL2_519	3.69315	0	low	high
COL2_725	13.6301	0	low	high
COL2_733	13.7671	0	low	high
COL2_9304	5.89041	0	low	high
COL2_174	5.31233	0	low	high
COL2_241	4.55616	0	low	high
COL2_510	3.39726	0	low	high
COL2_512	3.71233	0	low	high
COL2_701	7.81918	0	low	high
COL2_8336	7.83562	0	low	high
COL2_95	5.90411	0	low	high
COL2_315	3.87945	0	low	high
COL2_426	3.83288	0	low	high
COL2_712	4.67945	0	low	high
COL2_730	8.87397	0	low	high
COL2_741	8.75068	0	low	high
COL2_744	7.60822	0	low	high
COL2_9749	5.14521	0	low	high
COL2_9848	5.6411	0	low	high
COL2_12	7.12329	0	high	high
COL2_21	5.72877	0	high	high
COL2_705	4.98082	0	high	high
COL2_7225	7.18904	0	high	high
COL2_9243	5.81918	0	high	high
COL2_9736	6.23014	0	high	high
COL2_225	5.75616	0	high	high
COL2_9607	3.95616	0	high	high
COL2_10602	4.65753	0	high	high
COL2_726	6.32603	1	low	low
COL2_708	1.96712	1	low	low
COL2_720	6.64384	1	low	low
COL2_727	3.70959	1	low	low
COL2_44	4.4411	1	high	low
COL2_7610	3.62466	1	high	low
COL2_8196	2.74521	1	high	low
COL2_11060	2.30411	1	high	low
COL2_284	3.00274	1	high	low
COL2_707	3.64658	1	high	low
COL2_JM_HS_1411	2.56164	1	high	low
COL2_722	5.68219	1	low	high
COL2_711	2.77534	1	low	high
COL2_731	12.0986	1	low	high
COL2_719	1.86849	1	low	high
COL2_737	11.0137	1	low	high
COL2_79	2.55068	1	low	high
COL2_11538	0.931507	1	high	high
COL2_718	15.2767	1	high	high
COL2_729	2.64932	1	high	high
COL2_7094	5.16986	1	high	high
COL2_713	1.91781	1	high	high
COL2_10228	4.37534	1	high	high
COL2_244	2.8411	1	high	high
COL2_14604	2.33699	1	high	high
COL2_92	3.23562	1	high	high
COL2_702			low	high
COL2_724			low	high
COL2_732			low	high
COL2_704			high	high

## Sheet: GSE161158
Table S4: GSE26906 and GSE161158, Oncotype and 15-gene siganture comparison
Sample	RFS	RFS01	15-gene low/high	Oncotype low/high			true positive	false positive	true negative	false negative	sensitivity	specificity	accuracy
RDB91	55.8575	0	low	low		15-gene	9	11	49	5	0.642857	0.816667	0.783784
RDB95	57.9616	0	low	low		Oncotype	9	23	37	5	0.642857	0.616667	0.621622
197RDB8	0.427397	0	high	low
197RDB9	41.4247	0	low	low
197RDB11	40.7342	0	low	low
RDBCJ47	68.0548	0	low	low
RDBCJ45	63.9452	0	high	low
RDBCJ13	1.80822	0	low	low
RDBCJ15	2.9589	0	low	low
RDBCJ18	54.2795	0	low	low
T74A	118.58	0	low	low
T402B	110.79	0	low	low
T740A	106.94	0	low	low
T1249A	52.5	0	low	low
T1369A	88.99	0	low	low
T1403D	64.86	0	low	low
T1621B	85.28	0	low	low
T1662A	26.53	0	low	low
T2004A	70.65	0	low	low
T2183A1	76.04	0	low	low
T2551A	80.25	0	low	low
T2631A	28.86	0	low	low
T3258A	63.25	0	low	low
T3463A	24.19	0	low	low
T3541A	52.14	0	low	low
T3702A	47.86	0	low	low
T3764A	46.71	0	low	low
T3778A	45.99	0	high	low
T3884A	49.84	0	low	low
T4491A1	36.75	0	low	low
T4508A1	25.24	0	high	low
T4541A1	44.97	0	low	low
T4612A1	26.66	0	low	low
T4701A1	28.63	0	low	low
T5107B1	25.61	0	low	low
T5261B1	2.26	0	low	low
T5376A1	18.18	0	low	low
RDB81	46.2904	0	high	high
RDB109	54.0493	0	low	high
RDBCJ64	21.6329	0	low	high
RDBCJ65	33.1068	0	high	high
RDBCJ30	5.32603	0	high	high
T165A	55.33	0	high	high
T1150A	26.82	0	low	high
T1979A	86.43	0	high	high
T2002B	55.92	0	low	high
T2367A	79.13	0	low	high
T2466A	58.02	0	high	high
T2965B	37.31	0	low	high
T3599A	59.6	0	low	high
T3688A	59.96	0	low	high
T3912A	17.95	0	high	high
T4091A	15.71	0	low	high
T4257A	39.25	0	low	high
T4555A1	35.9	0	low	high
T4660A1	29.22	0	low	high
T4980A1	33.2	0	low	high
T5024A1	33.69	0	low	high
T5164A1	15.05	0	low	high
T5389A1	27.15	0	low	high
T433A	27.64	1	high	low
T2511B	22.38	1	high	low
T2725C	25.21	1	high	low
T2746A	31.06	1	low	low
T5162A1	22.38	1	low	low
T379D	93.66	1	high	high
T420A	6.83	1	high	high
T789A	14.26	1	low	high
T1053B	9.96	1	low	high
T1129A	19.36	1	high	high
T1359B	9.05	1	low	high
T1483C	14.13	1	high	high
T1923A	37.31	1	high	high
T2976A	22.02	1	high	high
T826A			low	low
T4834A1			low	low
